# Supplementary material for: Functional microarray analysis of differentially expressed genes in granulosa cells from women with polycystic ovary syndrome related to MAPK/ERK signaling
Source: Sci Rep. 2015 Oct 13;5:14994. doi: 10.1038/srep14994 (PMC4602237; doi:10.1038/srep14994)
Supplement: Supplementary Dataset 1 [file srep14994-s2.xls]

## Sheet: t-test list
Original row		GENE_TITLE	TX_END	CHR_LOCATION	STRAND	TX_START	GO_TERMS	GENE_SYMBOL	REFSEQ_ACC	PROBE_ID	ENTREZ_ID	UNIGENE_ID	GENBANK_ACC	CHR	Group 1 mean	Group 1 std.dev	Group 2 mean	Group 2 std.dev	F-values	significance-values, 1vs.2	adj-p-values, 1vs.2	log fold change, 1vs.2	FC	t-statistic, 1vs.2	log-odds, 1vs.2	sample1.CEL	sample10.CEL	sample11.CEL	sample12.CEL	sample3.CEL	sample2.CEL	sample4.CEL	sample5.CEL	sample6.CEL	sample7.CEL	sample8.CEL	sample9.CEL
																									name	PCOS-1	Normal-4	Normal-5	Normal-6	PCOS-3	PCOS-2	PCOS-4	PCOS-5	PCOS-6	Normal-1	Normal-2	Normal-3
305	8047300	aldehyde oxidase 1	201536215	chr2:201450730-201536215	+	201450730	GO:0055114///GO:0006800///GO:0006954///GO:0005737///GO:0009055///GO:0004031///GO:0004854///GO:0046872///GO:0005506///GO:0016491///GO:0030151///GO:0050660///GO:0051287///GO:0051537	AOX1	NM_001159///NP_001150	8047300	316	Hs.406238	NM_001159	2	-0.950129	0.664217	0.524945	0.460769	0	0.000199	0.00181278	1.47507	2.77998	5.08486	0.894978	-0.511941	1.06113	0.0619643	0.781647	-1.10274	0.150716	-1.33841	-1.1944	-1.70401	0.249938	0.953934	0.0410624
280	7905147	chromosome 1 open reading frame 54	150253334	chr1:150245182-150253334	+	150245182	GO:0005576	C1orf54	NM_024579///NP_078855	7905147	79630	Hs.91283	BC017761	1	-0.630402	0.41075	0.680172	0.719646	0	0.00068	0.00237676	1.31057	2.4804	4.40964	-0.30709	-0.435783	0.422889	0.116297	0.530945	-0.871072	-0.0319532	-0.379724	-1.07849	-0.985393	0.394389	0.498202	2.11831
51	7964248	small nucleolar RNA, C/D box 59A	57038885	chr12:57038810-57038885	-	57038810		SNORD59A	NR_002737	7964248	26789		NR_002737	12	-0.794633	0.70807	0.462383	0.417475	0	0.000894	0.00276821	1.25702	2.39001	4.26293	-0.575178	-0.839119	0.783093	-0.134564	0.724414	-0.917691	0.051881	-0.0902021	-1.08635	-1.88632	0.844908	0.532598	0.0238495
24	7938035	tripartite motif-containing 22	5732092	chr11:5710918-5732092	+	5710918	GO:0019941///GO:0009615///GO:0006355///GO:0006955///GO:0044419///GO:0070206///GO:0005622///GO:0005634///GO:0005737///GO:0005794///GO:0015030///GO:0016607///GO:0005515///GO:0003700///GO:0003714///GO:0046872///GO:0008270///GO:0016874	TRIM22	NM_006074///NP_006065	7938035	10346	Hs.501778	NM_006074	11	-0.539911	0.578364	0.671761	0.514055	0	0.000746	0.00248088	1.21167	2.31606	4.3596	-0.398279	-0.0830457	1.27657	-0.0779898	1.03778	-0.562709	-0.0754904	-0.0320013	-1.22525	-1.26097	0.277423	0.969177	0.547604
77	8120249	RNA, 7SK small nuclear	-1	chrNA:-1--1		-1		RN7SK	NR_001445	8120249	125050		NR_001445		-0.568339	0.471666	0.611731	0.437851	0	0.000201	0.00181278	1.18007	2.26588	5.08039	0.887211	-0.505152	0.690848	1.08665	0.573294	-0.636952	-0.0322217	-0.0528147	-1.05161	-1.13129	0.856421	-0.202229	0.665405
307	8053834	ankyrin repeat domain 36B	98206428	chr2:98121260-98206428	-	98121260		ANKRD36B	NM_025190///NP_079466	8053834	57730	Hs.532921	NM_025190	2	-0.504666	0.348956	0.652048	0.356754	0	2.33e-05	0.00158282	1.15671	2.22949	6.35651	2.98466	-0.0962703	0.633156	0.150604	0.858305	-0.192554	-0.871208	-0.780501	-0.287647	-0.799817	0.660911	1.18895	0.42036
229	8126750	ectonucleotide pyrophosphatase/phosphodiesterase 5 (putative function)	46138717	chr6:46127761-46138717	-	46127761	GO:0008152///GO:0007154///GO:0005886///GO:0016021///GO:0005576///GO:0016787	ENPP5	NM_021572///NP_067547	8126750	59084	Hs.35198	NM_021572	6	-0.324789	0.258938	0.789814	0.588167	0	0.000329	0.0021596	1.1146	2.16535	4.80525	0.404107	0.0324652	1.09735	-0.223688	0.827417	-0.448485	-0.073449	-0.302463	-0.576593	-0.580207	0.793853	1.56121	0.682748
58	7971388	solute carrier family 25, member 30	45992516	chr13:45967455-45992516	-	45967455	GO:0006839///GO:0055085///GO:0016020///GO:0005739///GO:0016021///GO:0005743///GO:0005488	SLC25A30	NM_001010875///NP_001010875	7971388	253512	Hs.591230	NM_001010875	13	-0.649528	0.520894	0.435803	0.448401	0	0.000713	0.0023976	1.08533	2.12186	4.38362	-0.354476	-0.227162	0.107933	0.375552	0.258446	-0.639742	0.150918	-0.970571	-1.20255	-1.00806	1.16563	0.751482	-0.0442286
53	7903022	small nucleolar RNA, C/D box 21	93302940	chr1:93302845-93302940	+	93302845		SNORD21	NR_000006	7903022	6083		NR_000006	1	-0.468267	0.290448	0.560062	0.345414	0	2.93e-05	0.00158282	1.02833	2.03966	6.21366	2.76214	-0.77094	0.860492	0.643046	0.464412	-0.699839	-0.303594	0.0235989	-0.533772	-0.525054	0.773824	0.70855	-0.089952
309	8096919	alpha-kinase 1	113363761	chr4:113218498-113363761	+	113218498	GO:0006468///GO:0004674///GO:0005524///GO:0016301///GO:0016740	ALPK1	NM_001102406///NM_025144///NP_001095876///NP_079420	8096919	80216	Hs.652825	NM_025144	4	-0.445178	0.336587	0.562336	0.388666	0	0.000118	0.00158282	1.00751	2.01044	5.38185	1.40454	-0.739394	0.783595	0.0486953	0.980252	-0.165859	0.0356489	-0.350937	-0.774759	-0.675766	0.220126	0.922953	0.418395
42	8164013	spermatid perinuclear RNA binding protein	126030855	chr9:125883910-126030855	-	125883910	GO:0006928///GO:0007275///GO:0007283///GO:0007286///GO:0007638///GO:0030154///GO:0005622///GO:0005634///GO:0005737///GO:0015630///GO:0003677///GO:0003725///GO:0003727	STRBP	NM_001171137///NM_018387///NP_001164608///NP_060857///NR_033234	8164013	55342	Hs.287659	NM_018387	9	-0.451777	0.409191	0.553906	0.441907	0	0.000464	0.0021596	1.00568	2.00789	4.61637	0.0668327	0.0230048	0.565763	-0.153903	0.722772	-0.421005	-0.213574	-0.7927	-0.230871	-1.07552	0.284304	1.12065	0.783855
250	7917037	crystallin, zeta (quinone reductase)	75199092	chr1:75171174-75199092	-	75171174	GO:0055114///GO:0007601///GO:0005625///GO:0005737///GO:0003730///GO:0003960///GO:0005488///GO:0016491///GO:0008270	CRYZ	NM_001130042///NM_001130043///NM_001134759///NM_001889///NP_001123514///NP_001123515///NP_001128231///NP_001880	7917037	1429	Hs.83114	NM_001130042	1	-0.725518	0.573172	0.277324	0.19118	0	0.000488	0.0021596	1.00284	2.00394	4.58896	0.0175354	-1.01242	0.444736	0.391286	0.475757	-0.918771	0.357651	-0.615659	-1.28635	-0.877557	0.208538	0.15292	-0.00929594
76	7946569	ring finger protein 141	10562774	chr11:10533224-10562774	-	10533224	GO:0006355///GO:0005515///GO:0003677///GO:0046872///GO:0008270	RNF141	NM_016422///NP_057506	7946569	50862	Hs.44685	NM_016422	11	-0.603231	0.514359	0.389498	0.352706	0	0.000684	0.00237676	0.992729	1.98995	4.40575	-0.314162	0.0563896	0.0547016	0.220169	0.0223975	-0.89498	-0.0821975	-0.48295	-1.16881	-1.04684	0.906254	0.657897	0.47557
196	8121886	histidine triad nucleotide binding protein 3	126301387	chr6:126277860-126301387	+	126277860	GO:0005634///GO:0005737///GO:0016787	HINT3	NM_138571///NP_612638	8121886	135114	Hs.72325	NM_138571	6	-0.525456	0.53983	0.452947	0.394123	0	0.00130881	0.00350494	0.978404	1.97028	4.06038	-0.948537	-0.634201	0.763982	-0.0562236	0.905147	-0.45956	-0.026832	0.186353	-1.15391	-1.06459	0.417612	0.652624	0.0345426
187	8097307	inturned planar cell polarity effector homolog (Drosophila)	128637930	chr4:128554119-128637930	+	128554119	GO:0005515	INTU	NM_015693///NP_056508	8097307	27152	Hs.391481	NM_015693	4	-0.354439	0.500309	0.616091	0.461386	0	0.00159073	0.00408674	0.970531	1.95956	3.95764	-1.13912	0.315516	0.829465	-0.0181415	1.0038	-0.275214	-0.169307	-0.200227	-1.16882	-0.628586	0.677758	1.0825	0.121169
131	7971780	NIMA (never in mitosis gene a)-related kinase 3	52733996	chr13:52706779-52733996	-	52706779	GO:0006468///GO:0007049///GO:0007067///GO:0051301///GO:0005634///GO:0000166///GO:0005515///GO:0000287///GO:0004674///GO:0005524///GO:0016740	NEK3	NM_001146099///NM_002498///NM_152720///NP_001139571///NP_002489///NP_689933///NR_027415	7971780	4752	Hs.409989	NM_002498	13	-0.46004	0.408787	0.501818	0.408746	0	0.000484	0.0021596	0.961858	1.94782	4.5929	0.024623	0.056432	0.604361	0.11527	0.649992	-0.326631	-0.190201	-0.982885	-0.407422	-0.909532	0.0302861	1.15671	0.454295
266	8082745	chemokine (C-C motif) receptor-like 1	132321380	chr3:132316093-132321380	+	132316093	GO:0007165///GO:0006935///GO:0006955///GO:0007186///GO:0005886///GO:0005887///GO:0004872///GO:0004930///GO:0016493	CCRL1	NM_016557///NM_178445///NP_057641///NP_848540	8082745	51554	Hs.310512	NM_178445	3	-0.54561	0.474803	0.414501	0.44294	0	0.00121915	0.00329274	0.960111	1.94546	4.09788	-0.879161	-0.128733	-0.13975	0.522017	0.144746	-0.225747	-0.970146	-1.16059	-0.745525	-0.0429213	0.914215	0.920537	0.125242
253	8151993	cytochrome c oxidase subunit VIc	100905895	chr8:100890371-100905895	-	100890371	GO:0006091///GO:0016020///GO:0005739///GO:0016021///GO:0005743///GO:0004129	COX6C	NM_004374///NP_004365	8151993	1345	Hs.351875	NM_004374	8	-0.556028	0.417297	0.391116	0.248765	0	0.000127	0.00158282	0.947144	1.92805	5.33902	1.33185	-0.228278	0.0501769	0.687883	0.215741	-0.729424	-0.00515544	-0.377701	-1.05946	-0.93615	0.624916	0.482957	0.285022
72	7919271	neuroblastoma breakpoint family, member 11-like	147610081	chr1:147574323-147610081	-	147574323		RP11-94I2.2	NM_183372///NP_899228	7919271	200030	Hs.636561	NM_183372	1	-0.530709	0.489168	0.391292	0.398642	0	0.00134572	0.00356418	0.922001	1.89474	4.0457	-0.975725	-0.322435	0.611989	0.369909	0.343094	-0.266034	0.20101	-0.972158	-0.737032	-1.08761	0.831222	0.528712	-0.337176
289	8102065	3-hydroxybutyrate dehydrogenase, type 2	104021024	chr4:103998782-104021024	-	103998782	GO:0055114///GO:0006635///GO:0005739///GO:0005737///GO:0003858///GO:0005488///GO:0016491///GO:0051287	BDH2	NM_020139///NP_064524	8102065	56898	Hs.124696	NM_020139	4	-0.498838	0.494008	0.420008	0.328947	0	0.000869	0.00274643	0.918846	1.8906	4.27772	-0.548063	-0.0369689	0.431592	0.0249579	0.59235	-0.908706	0.260189	-0.716907	-0.654911	-0.935723	0.748454	0.708026	0.0146685
65	8066513	syndecan 4	43977064	chr20:43953930-43977064	-	43953930	GO:0006937///GO:0008150///GO:0045860///GO:0005886///GO:0005887///GO:0005794///GO:0005925///GO:0009986///GO:0043034///GO:0045121///GO:0051018///GO:0008092///GO:0051393///GO:0070053	SDC4	NM_002999///NP_002990	8066513	6385	Hs.632267	NM_002999	20	-0.308358	0.222299	0.604317	0.407466	0	0.000121	0.00158282	0.912675	1.88253	5.37106	1.38626	-0.421394	0.633497	1.1119	0.653672	-0.464446	0.123659	-0.277272	-0.447332	-0.363363	-0.0734184	0.420243	0.88001
275	8081903	chromosome 3 open reading frame 15	119485947	chr3:119421868-119485947	+	119421868	GO:0005739///GO:0005737///GO:0005515	C3orf15	NM_033364///NP_203528	8081903	89876	Hs.341906	NM_033364	3	-0.478357	0.320188	0.392962	0.355005	0	0.000237	0.00203814	0.871319	1.82933	4.98687	0.724143	0.0130737	0.404657	0.041259	0.577412	-0.177367	-0.631046	-0.580774	-0.781263	-0.712768	0.136239	0.999973	0.19823
237	7910030	dynein, axonemal, heavy chain 14	225211989	chr1:225117355-225211989	+	225117355	GO:0007018///GO:0005737///GO:0005856///GO:0005874///GO:0005929///GO:0030286///GO:0035085///GO:0000166///GO:0003777///GO:0005524	DNAH14	NM_001145154///NM_001373///NM_144989///NP_001138626///NP_001364///NP_659426	7910030	127602	Hs.133977	NM_001145154	1	-0.394679	0.367637	0.472982	0.39038	0	0.000628	0.0022793	0.867661	1.8247	4.45253	-0.22912	-0.169637	0.365603	0.227229	0.665528	-0.269063	-0.693326	-0.250719	-0.982688	-0.00264096	0.941593	0.758255	-0.120319
161	8161943	hypothetical protein LOC644714	-1	chrNA:-1--1		-1		LOC644714	XM_001724774///XM_934514///XM_945782///XP_001724826///XP_939607///XP_950875	8161943	644714	Hs.712889	BC047037		-0.385297	0.349291	0.470195	0.372738	0	0.00048	0.0021596	0.855493	1.80938	4.59814	0.0340633	-0.326939	0.385236	1.08089	0.494154	-0.082454	-0.93854	-0.131299	-0.149452	-0.683099	0.599531	0.313233	-0.0518761
294	8085954	5-azacytidine induced 2	28390618	chr3:28373179-28390618	-	28373179	GO:0007249///GO:0005737	AZI2	NM_001134432///NM_001134433///NM_022461///NP_001127904///NP_001127905///NP_071906	8085954	64343	Hs.706676	NM_022461	3	-0.291083	0.288973	0.557829	0.443261	0	0.000676	0.00237676	0.848912	1.80114	4.41215	-0.302517	-0.345283	0.856309	0.194214	0.957937	-0.185221	0.201402	-0.297828	-0.650329	-0.469236	-0.0486577	1.00689	0.38028
272	8154416	chromosome 9 open reading frame 93	15971895	chr9:15553096-15971895	+	15553096		C9orf93	NM_173550///NP_775821	8154416	203238	Hs.17267	AY422473	9	-0.431874	0.442163	0.399746	0.33585	0	0.00115249	0.00322165	0.83162	1.77968	4.12764	-0.824176	0.0821407	0.114031	0.299938	0.804476	-0.197737	-0.310109	-1.1991	-0.640971	-0.325463	0.696378	0.53398	-0.0503268
177	8089659	KIAA1407	113775460	chr3:113682985-113775460	-	113682985		KIAA1407	NM_020817///NP_065868	8089659	57577	Hs.477159	AK302488	3	-0.379587	0.248013	0.449669	0.308566	0	7.34e-05	0.00158282	0.829256	1.77677	5.66021	1.8705	-0.00245833	0.286124	0.0567906	0.553767	-0.691234	-0.221944	-0.340575	-0.571776	-0.449534	0.877915	0.685813	0.237605
283	8007949	chromosome 17 open reading frame 57	45518675	chr17:45401349-45518675	+	45401349	GO:0005509	C17orf57	NM_152347///NP_689560	8007949	124989	Hs.463303	BC036407	17	-0.462987	0.432469	0.361055	0.332345	0	0.001083	0.0030556	0.824042	1.77036	4.16061	-0.763348	0.12006	0.0918639	0.0484741	0.473174	-0.261864	-0.550881	-0.573097	-0.329978	-1.18216	0.777958	0.69914	0.0757222
61	8141133	split hand/foot malformation (ectrodactyly) type 1	96339203	chr7:96318080-96339203	-	96318080	GO:0006508///GO:0000502///GO:0032039///GO:0005515///GO:0008233	SHFM1	NM_006304///NP_006295	8141133	7979	Hs.489201	NM_006304	7	-0.546942	0.335499	0.273185	0.160709	0	4.7e-05	0.00158282	0.820127	1.76556	5.92647	2.3053	-0.294693	0.109898	0.47368	0.053226	-0.890285	-0.0321225	-0.846006	-0.706827	-0.511717	0.296077	0.370333	0.335896
28	8140500	transmembrane protein 60	77427747	chr7:77423045-77427747	-	77423045	GO:0016020///GO:0016021	TMEM60	NM_032936///NP_116325	8140500	85025	Hs.19025	NM_032936	7	-0.416635	0.35213	0.40343	0.307846	0	0.000337	0.0021596	0.820064	1.76548	4.79142	0.379559	-0.302951	0.123808	0.690402	0.663341	-0.561379	-0.658075	0.209489	-0.784829	-0.402062	0.425323	0.577809	-0.0601039
261	8146517	coiled-coil-helix-coiled-coil-helix domain containing 7	57131174	chr8:57124314-57131174	+	57124314		CHCHD7	NM_001011667///NM_001011668///NM_001011669///NM_001011670///NM_001011671///NM_024300///NP_001011667///NP_001011668///NP_001011669///NP_001011670///NP_001011671///NP_077276	8146517	79145	Hs.436913	NM_001011667	8	-0.280448	0.193602	0.539411	0.307009	0	3.78e-05	0.00158282	0.819859	1.76523	6.05879	2.51735	-0.239027	0.461973	0.952075	0.548835	-0.56897	0.0167118	-0.215876	-0.296508	-0.379016	0.0335281	0.734	0.506056
100	7908351	phospholipase A2, group IVA (cytosolic, calcium-dependent)	186958105	chr1:186798031-186958105	+	186798031	GO:0001542///GO:0001554///GO:0008152///GO:0006663///GO:0007568///GO:0008284///GO:0009395///GO:0009408///GO:0009725///GO:0010243///GO:0016042///GO:0019369///GO:0030501///GO:0031340///GO:0031394///GO:0031622///GO:0032496///GO:0033280///GO:0042542///GO:0043065///GO:0043129///GO:0046697///GO:0050729///GO:0051384///GO:0051592///GO:0051597///GO:0016021///GO:0005829///GO:0005829///GO:0005624///GO:000563…	PLA2G4A	NM_024420///NP_077734	7908351	5321	Hs.497200	NM_024420	1	-0.504108	0.42554	0.304966	0.241163	0	0.000542	0.0021596	0.809074	1.75209	4.53154	-0.086027	-0.625296	0.487613	0.22321	0.490733	-0.150203	0.0851795	-0.574501	-1.13566	-0.624168	0.250625	0.494018	-0.116402
44	7983132	StAR-related lipid transfer (START) domain containing 9	43013195	chr15:42867856-43013195	+	42867856	GO:0007018///GO:0000166///GO:0003777///GO:0005524	STARD9	NM_020759///NP_065810///XM_001129290///XM_001129482///XM_001717505///XP_001129290///XP_001129482///XP_001717557	7983132	57519	Hs.122061	AK122666	15	-0.405939	0.327445	0.394036	0.340374	0	0.000451	0.0021596	0.799975	1.74107	4.63124	0.093555	-0.0996096	0.723887	-0.128853	0.642421	-0.513098	-0.856893	0.0204813	-0.61642	-0.370092	0.503683	0.545769	0.0773087
267	8122327	coiled-coil domain containing 28A	139114454	chr6:139094656-139114454	+	139094656		CCDC28A	NM_015439///NP_056254	8122327	25901	Hs.412019	NM_015439	6	-0.60524	0.392035	0.155031	0.0813859	0	0.000182	0.00181278	0.760271	1.69381	5.13541	0.982587	-0.531632	0.075135	0.237517	0.0372543	-0.47328	-0.450364	-0.0902126	-0.851715	-1.23424	0.198459	0.219187	0.162633
5	8037459	zinc finger protein 285A	44905777	chr19:44889808-44905777	-	44889808	GO:0006355///GO:0005622///GO:0005634///GO:0003677///GO:0046872///GO:0008270	ZNF285A	NM_152354///NP_689567	8037459	26974	Hs.709428	NM_152354	19	-0.300592	0.277364	0.459574	0.307504	0	0.000241	0.00203814	0.760165	1.69368	4.97708	0.707005	-0.316619	0.738448	0.335737	0.652538	-0.0710337	0.0060097	-0.364354	-0.274322	-0.783231	0.336501	0.735701	-0.0414839
230	8120061	ectonucleotide pyrophosphatase/phosphodiesterase 4 (putative function)	46114435	chr6:46097700-46114435	+	46097700	GO:0008152///GO:0016020///GO:0016021///GO:0016787	ENPP4	NM_014936///NP_055751	8120061	22875	Hs.643497	NM_014936	6	-0.395206	0.316362	0.363278	0.370351	0	0.00089	0.00276821	0.758484	1.69171	4.2651	-0.571201	0.00932002	0.106247	-0.0990279	0.192573	-0.104355	-0.362913	-0.417464	-0.778308	-0.717514	0.423413	0.898393	0.658072
96	8113726	peptidylprolyl isomerase C (cyclophilin C)	122372425	chr5:122359079-122372425	-	122359079	GO:0006457///GO:0007165///GO:0005737///GO:0051082///GO:0003755///GO:0016018///GO:0016853	PPIC	NM_000943///NP_000934	8113726	5480	Hs.110364	NM_000943	5	-0.499996	0.299381	0.256618	0.113756	0	2.74e-05	0.00158282	0.756614	1.68952	6.25533	2.82738	-0.307393	0.295265	0.113287	0.30302	-0.806808	-0.0289429	-0.432729	-0.728871	-0.695231	0.272975	0.417874	0.137287
99	8140311	postmeiotic segregation increased 2-like 3	75157453	chr7:75137069-75157453	-	75137069	GO:0006355///GO:0008150///GO:0005622///GO:0005575///GO:0003674///GO:0003676///GO:0005524	PMS2L3	NM_001003686///NM_005395///NP_001003686///NP_005386///NR_028059	8140311	5387	Hs.406395	NM_005395	7	-0.491774	0.417574	0.262103	0.190012	0	0.00059	0.00223193	0.753876	1.68632	4.48555	-0.169243	-0.548126	0.475971	0.126789	0.420823	-0.74326	-0.0424455	0.0881488	-0.911624	-0.793335	0.337015	0.241911	-0.0298929
134	7904574	neuroblastoma breakpoint family, member 10	145368682	chr1:145293370-145368682	+	145293370	GO:0005737	NBPF10	NM_001039703///NP_001034792	7904574	100132406	Hs.515947	NM_001039703	1	-0.378767	0.359867	0.373622	0.277154	0	0.000555	0.0021596	0.752389	1.68458	4.51882	-0.109008	-0.0346849	0.0496953	0.540284	0.0323596	-0.146573	-0.0735573	-0.395746	-0.874618	-0.747421	0.503605	0.399625	0.716163
91	7926283	PRP18 pre-mRNA processing factor 18 homolog (S. cerevisiae)	13672867	chr10:13628938-13672867	+	13628938	GO:0006397///GO:0008380///GO:0005634///GO:0005681///GO:0016607///GO:0019870	PRPF18	NM_003675///NP_003666	7926283	8559	Hs.161181	NM_003675	10	-0.436438	0.357437	0.314131	0.205998	0	0.000262	0.00206881	0.750569	1.68246	4.93153	0.627085	-0.249593	0.283474	0.26289	0.620604	-0.251132	0.00748265	-0.571987	-1.02425	-0.529149	0.280823	0.436767	0.000227
136	8065372	N-ethylmaleimide-sensitive factor attachment protein, beta	23402156	chr20:23355156-23402156	-	23355156	GO:0016192///GO:0006886///GO:0016020///GO:0005783///GO:0005794///GO:0005488	NAPB	NM_022080///NP_071363	8065372	63908	Hs.269471	NM_022080	20	-0.374624	0.372779	0.369227	0.24103	0	0.00051	0.0021596	0.743852	1.67464	4.56477	-0.0260368	-0.155313	0.459177	0.365794	0.5011	0.0437477	-0.108772	-0.408816	-0.704504	-0.914089	0.586119	0.39979	-0.0966148
52	8060503	small nucleolar RNA, C/D box 57	2637656	chr20:2637584-2637656	+	2637584		SNORD57	NR_002738	8060503	26792		NR_002738	20	-0.496117	0.309238	0.246836	0.225644	0	0.000154	0.00173997	0.742953	1.6736	5.23007	1.1457	-0.201156	0.120629	0.156982	0.0870481	-0.993146	-0.469315	-0.140007	-0.576141	-0.596934	0.677348	0.314917	0.124092
310	7925550	adenylosuccinate synthase	244615413	chr1:244571796-244615413	-	244571796	GO:0002376///GO:0006164///GO:0006167///GO:0006167///GO:0005575///GO:0005737///GO:0000166///GO:0000287///GO:0004019///GO:0004019///GO:0005525///GO:0016874///GO:0042301	ADSS	NM_001126///NP_001117	7925550	159	Hs.498313	NM_001126	1	-0.445714	0.404045	0.296564	0.190063	0	0.000544	0.0021596	0.742278	1.67282	4.53025	-0.088349	-0.160614	0.343492	0.032913	0.44522	-0.889456	0.0514308	-0.154205	-0.699545	-0.821895	0.24309	0.552992	0.161681
222	8078461	F-box and leucine-rich repeat protein 2	33428756	chr3:33318933-33428756	+	33318933	GO:0019941///GO:0006464///GO:0006508///GO:0005737///GO:0005515///GO:0004842	FBXL2	NM_001171713///NM_012157///NP_001165184///NP_036289	8078461	25827	Hs.475872	NM_012157	3	-0.440973	0.345838	0.29964	0.264097	0	0.000452	0.0021596	0.740613	1.67089	4.63051	0.0922419	-0.21464	0.312931	0.0379283	0.22664	-0.280805	0.0464154	-0.593753	-0.790321	-0.812732	0.384254	0.764122	0.0719671
103	7922330	phosphatidylinositol glycan anchor biosynthesis, class C	172413230	chr1:172410597-172413230	-	172410597	GO:0016254///GO:0016020///GO:0016021///GO:0005783///GO:0005789///GO:0016757///GO:0017176	PIGC	NM_002642///NM_153747///NP_002633///NP_714969	7922330	5279	Hs.188456	NM_153747	1	-0.51084	0.406248	0.223975	0.155676	0	0.000482	0.0021596	0.734815	1.66418	4.59515	0.0286834	-0.335114	0.0526521	0.257972	0.394703	-0.857335	0.164743	-0.393746	-0.74851	-0.895079	0.307856	0.319617	0.0110526
43	7954511	serine/threonine kinase 38 like	27478888	chr12:27397077-27478888	+	27397077	GO:0006468///GO:0007243///GO:0051128///GO:0005737///GO:0015629///GO:0000166///GO:0005515///GO:0000287///GO:0003779///GO:0004674///GO:0005524///GO:0016740	STK38L	NM_015000///NP_055815	7954511	23012	Hs.184523	NM_015000	12	-0.406981	0.411222	0.314758	0.231467	0	0.00104061	0.00302837	0.721739	1.64917	4.18181	-0.72429	0.257459	0.273235	-0.026562	0.48278	-0.192773	-0.343731	-0.528328	-0.780014	-0.854499	0.574524	0.454982	0.129589
265	7969096	cytidine and dCMP deaminase domain containing 1	49867619	chr13:49822102-49867619	+	49822102	GO:0046872///GO:0008270///GO:0016787	CDADC1	NM_030911///NP_112173	7969096	81602	Hs.388220	NM_030911	13	-0.394646	0.376264	0.327024	0.273318	0	0.000934	0.00286552	0.72167	1.64909	4.23931	-0.618541	-0.0109847	0.513553	0.0218303	0.545706	-0.450903	0.0634819	-0.357619	-0.868998	-0.742855	0.280533	0.611839	-0.0113163
239	7934615	discs, large homolog 5 (Drosophila)	79686348	chr10:79550550-79686348	-	79550550	GO:0007242///GO:0008285///GO:0042981///GO:0016337///GO:0005886///GO:0005622///GO:0005737///GO:0005913///GO:0030054///GO:0008013///GO:0008092///GO:0030159	DLG5	NM_004747///NP_004738	7934615	9231	Hs.652690	NM_004747	10	-0.261249	0.28106	0.456675	0.305897	0	0.000408	0.0021596	0.717924	1.64481	4.68686	0.193219	-0.021765	0.812676	0.057513	0.611827	-0.313955	-0.0255827	-0.236314	-0.186101	-0.783778	0.380815	0.713671	0.163546
210	8157058	fibronectin type III and SPRY domain containing 1-like	108234414	chr9:108210314-108234414	+	108210314	GO:0008150///GO:0005575///GO:0003674	FSD1L	NM_001145313///NM_031919///NM_207647///NP_001138785///NP_114125///NP_997530	8157058	83856	Hs.136901	NM_207647	9	-0.443131	0.276479	0.269633	0.172456	0	5.77e-05	0.00158282	0.712764	1.63894	5.80309	2.10516	-0.240697	0.233887	0.237227	0.456109	-0.00981259	-0.538517	-0.626106	-0.468506	-0.775149	0.352861	0.37424	-0.0365286
10	7943715	zinc finger CCCH-type containing 12C	110042564	chr11:109964086-110042564	+	109964086	GO:0000287///GO:0003676///GO:0004519///GO:0008270///GO:0016787	ZC3H12C	NM_033390///NP_203748	7943715	85463	Hs.376289	NM_033390	11	-0.38844	0.228618	0.315047	0.259781	0	0.000109	0.00158282	0.703488	1.62844	5.42777	1.4822	-0.458064	0.42442	0.133111	0.556265	0.0536959	-0.573329	-0.548496	-0.382002	-0.422446	0.180248	0.626325	-0.0300851
258	8130422	CNKSR family member 3	154831753	chr6:154726433-154831753	-	154726433	GO:0009966///GO:0016020///GO:0005737///GO:0005515	CNKSR3	NM_173515///NP_775786	8130422	154043	Hs.16064	NM_173515	6	-0.493026	0.37303	0.205612	0.144195	0	0.000381	0.0021596	0.698638	1.62297	4.72416	0.259852	-0.274344	0.330315	-0.00602365	0.145082	0.0770276	-0.748756	-0.365581	-0.715471	-0.931033	0.348341	0.306906	0.10905
39	7957186	TBC1 domain family, member 15	72320627	chr12:72233486-72320627	+	72233486	GO:0032313///GO:0005622///GO:0005739///GO:0005576///GO:0005096///GO:0005097	TBC1D15	NM_001146213///NM_001146214///NM_022771///NP_001139685///NP_001139686///NP_073608///NR_027449	7957186	64786	Hs.284630	NM_022771	12	-0.286933	0.188175	0.408935	0.295692	0	0.000135	0.00158282	0.695868	1.61986	5.30771	1.27852	-0.326635	0.680286	0.00545573	0.780971	0.00153661	-0.356002	-0.234057	-0.233444	-0.572995	0.21211	0.493842	0.280948
233	8084704	eukaryotic translation initiation factor 4A2	186507683	chr3:186501360-186507683	+	186501360	GO:0006412///GO:0006446///GO:0044419///GO:0005829///GO:0016281///GO:0000166///GO:0005515///GO:0003723///GO:0003743///GO:0004386///GO:0005524///GO:0008026///GO:0016787	EIF4A2	NM_001967///NP_001958	8084704	1974	Hs.518475	AB209021	3	-0.41429	0.31226	0.278967	0.256549	0	0.000442	0.0021596	0.693257	1.61693	4.64272	0.114141	-0.791109	0.683463	0.379396	-0.0378919	-0.541952	-0.00692737	-0.51895	-0.57029	-0.0565107	0.0571678	0.244745	0.346922
197	8128522	HECT domain and ankyrin repeat containing, E3 ubiquitin protein ligase 1	105307794	chr6:105175967-105307794	-	105175967	GO:0019941///GO:0006464///GO:0005622///GO:0005783///GO:0005737///GO:0016874///GO:0016881	HACE1	NM_020771///NP_065822	8128522	57531	Hs.434340	NM_020771	6	-0.275133	0.332794	0.41765	0.32954	0	0.00135348	0.00356418	0.692782	1.6164	4.04266	-0.981344	-0.0499876	0.432941	0.0384223	0.499001	0.0432084	-0.129272	-0.122157	-0.662385	-0.730202	0.669999	0.837848	0.0276871
47	7910099	signal recognition particle 9kDa	225978165	chr1:225965514-225978165	+	225965514	GO:0006614///GO:0045900///GO:0005737///GO:0005785///GO:0005786///GO:0005515///GO:0005047///GO:0008312	SRP9	NM_001130440///NM_003133///NP_001123912///NP_003124	7910099	6726	Hs.511425	NM_001130440	1	-0.47564	0.355701	0.216934	0.198771	0	0.000475	0.0021596	0.692573	1.61616	4.60298	0.0427621	-0.351425	0.212214	0.180233	0.068449	-0.752842	0.11341	-0.327363	-0.785914	-0.749703	0.532111	0.337258	-0.0286617
3	8088911	zinc finger protein 717	75834255	chr3:75786029-75834255	-	75786029	GO:0006355///GO:0005622///GO:0005634///GO:0003677///GO:0046872///GO:0008270	ZNF717	NM_001128223///NP_001121695	8088911	100131827	Hs.556877	NM_001128223	3	-0.354267	0.26915	0.327791	0.353839	0	0.00104459	0.00302837	0.682059	1.60443	4.17978	-0.728031	-0.00126338	0.255975	0.161025	-0.148607	-0.0937712	-0.566854	-0.282017	-0.530088	-0.65161	0.510487	0.903002	0.284867
192	8138202	islet cell autoantigen 1, 69kDa	8301780	chr7:8153403-8301780	-	8153403	GO:0006836///GO:0000139///GO:0016020///GO:0005829///GO:0005737///GO:0005794///GO:0030667///GO:0030054///GO:0030672///GO:0031410///GO:0045202///GO:0005515///GO:0003674	ICA1	NM_001136020///NM_004968///NM_022307///NP_001129492///NP_004959///NP_071682	8138202	3382	Hs.487561	NM_004968	7	-0.259637	0.126712	0.416578	0.315175	0	0.000135	0.00158282	0.676215	1.59794	5.30497	1.27385	-0.355934	0.28776	0.131307	0.566696	-0.378959	-0.109431	-0.204927	-0.379097	-0.129475	0.0490448	0.876708	0.58795
7	7927202	zinc finger protein 22 (KOX 15)	45500776	chr10:45496272-45500776	+	45496272	GO:0042476///GO:0045449///GO:0005622///GO:0005634///GO:0005634///GO:0005737///GO:0005730///GO:0003677///GO:0046872///GO:0008270	ZNF22	NM_006963///NP_008894	7927202	7570	Hs.462693	NM_006963	10	-0.378765	0.309162	0.281593	0.26483	0	0.000701	0.00239541	0.660358	1.58047	4.39274	-0.337852	-0.284339	0.411176	0.242879	0.306895	-0.683889	-0.206809	-0.142279	-0.109639	-0.845634	0.375651	0.564292	-0.211336
6	8029399	zinc finger protein 226	44679582	chr19:44669214-44679582	+	44669214	GO:0006355///GO:0005622///GO:0005634///GO:0003677///GO:0046872///GO:0008270	ZNF226	NM_001032372///NM_001032373///NM_001032374///NM_001146220///NM_015919///NP_001027544///NP_001027545///NP_001027546///NP_001139692///NP_057003	8029399	7769	Hs.145956	NM_001146220	19	-0.351236	0.292755	0.306902	0.289912	0	0.000789	0.00255687	0.658138	1.57804	4.32944	-0.453379	0.122999	0.310821	-0.0575478	0.229055	-0.597897	-0.20595	-0.36049	-0.699604	-0.366472	0.388314	0.810197	0.160574
71	7919351	neuroblastoma breakpoint family, member 11-like	147610081	chr1:147574323-147610081	-	147574323		RP11-94I2.2	NM_183372///NP_899228	7919351	200030	Hs.636561	NM_183372	1	-0.403191	0.372515	0.252716	0.20252	0	0.0010032	0.00296933	0.655907	1.57561	4.20127	-0.688471	-0.0749786	0.055115	0.0852239	0.182916	-0.046416	-0.379841	-0.228111	-0.708128	-0.981671	0.613611	0.297383	0.282044
262	7903908	choline/ethanolamine phosphotransferase 1	111727724	chr1:111682248-111727724	+	111682248	GO:0006629///GO:0008654///GO:0016020///GO:0016021///GO:0005783///GO:0005634///GO:0005789///GO:0031965///GO:0000287///GO:0004142///GO:0004307///GO:0016740///GO:0016780///GO:0030145	CEPT1	NM_001007794///NM_006090///NP_001007795///NP_006081	7903908	10390	Hs.363572	NM_006090	1	-0.354554	0.34397	0.299854	0.264849	0	0.00121299	0.00329274	0.654408	1.57397	4.10055	-0.874211	-0.0726326	0.0876429	-0.1211	0.541869	-0.194598	-0.456667	0.0651939	-0.658587	-0.810033	0.376002	0.542517	0.372196
208	7909441	G0/G1switch 2	209849734	chr1:209848669-209849734	+	209848669	GO:0007049///GO:0005575///GO:0003674	G0S2	NM_015714///NP_056529	7909441	50486	Hs.432132	NM_015714	1	-0.326487	0.270832	0.319126	0.162958	0	0.000115	0.00158282	0.645613	1.5644	5.40003	1.43533	-0.363837	0.385484	0.0791795	0.404294	-0.309249	0.00516474	-0.103453	-0.417085	-0.770462	0.499829	0.388383	0.157586
149	7971550	mediator complex subunit 4	48669240	chr13:48650091-48669240	-	48650091	GO:0006357///GO:0006367///GO:0030521///GO:0045449///GO:0005634///GO:0005737///GO:0005730///GO:0016592///GO:0005515///GO:0003712///GO:0004872///GO:0016455///GO:0016563///GO:0046966///GO:0030374///GO:0042809	MED4	NM_014166///NP_054885	7971550	29079	Hs.181112	NM_014166	13	-0.401173	0.346919	0.243893	0.141845	0	0.000453	0.0021596	0.645065	1.56381	4.62971	0.0908014	-0.365808	0.258983	0.316892	0.0544429	-0.558287	-0.0333384	-0.135737	-1.0028	-0.311068	0.325034	0.41581	0.0921931
243	8124196	doublecortin domain containing 2	24358280	chr6:24171983-24358280	-	24171983	GO:0001764///GO:0006968///GO:0007242	DCDC2	NM_016356///NP_057440	8124196	51473	Hs.61345	NM_016356	6	-0.346937	0.235959	0.293188	0.282518	0	0.00042	0.0021596	0.640125	1.55846	4.67047	0.163885	0.0651333	-0.0483382	0.188676	0.131972	-0.589746	-0.426352	-0.530346	-0.351649	-0.248662	0.403703	0.307101	0.776013
132	8105311	NADH dehydrogenase (ubiquinone) Fe-S protein 4, 18kDa (NADH-coenzyme Q reductase)	52979171	chr5:52856464-52979171	+	52856464	GO:0001932///GO:0006120///GO:0022900///GO:0006800///GO:0006810///GO:0007420///GO:0019933///GO:0032981///GO:0045333///GO:0048146///GO:0051591///GO:0016020///GO:0005739///GO:0005743///GO:0005747///GO:0070469///GO:0008137///GO:0016651	NDUFS4	NM_002495///NP_002486	8105311	4724	Hs.528222	NM_002495	5	-0.354129	0.330544	0.279188	0.25364	0	0.00116224	0.00322165	0.633317	1.55113	4.12318	-0.832419	-0.209201	0.0347941	0.105543	0.190073	-0.384317	0.0305358	-0.154174	-0.918145	-0.489472	0.293372	0.751651	0.299696
173	8122013	l(3)mbt-like 3 (Drosophila)	130462584	chr6:130339733-130462584	+	130339733	GO:0045449///GO:0005634///GO:0003674	L3MBTL3	NM_001007102///NM_032438///NP_001007103///NP_115814	8122013	84456	Hs.658051	NM_032438	6	-0.195174	0.12657	0.43662	0.346432	0	0.000477	0.0021596	0.631794	1.54949	4.60132	0.0397741	-0.179309	0.548705	0.309619	0.359128	-0.335728	-0.127261	0.00690341	-0.313038	-0.222609	0.839611	0.702484	-0.139828
38	8094476	TBC1 domain family, member 19	26756915	chr4:26585545-26756915	+	26585545	GO:0032313///GO:0005622///GO:0005096///GO:0005097	TBC1D19	NM_018317///NP_060787	8094476	55296	Hs.479403	NM_018317	4	-0.256733	0.243877	0.372365	0.250811	0	0.000328	0.0021596	0.629098	1.5466	4.80657	0.406442	0.17012	0.541622	0.0718005	0.497807	-0.276639	-0.261999	-0.508642	-0.473181	-0.190057	0.586036	0.505696	0.0312266
147	7936891	methyltransferase like 10	126480439	chr10:126447405-126480439	-	126447405	GO:0008152///GO:0008168///GO:0016740	METTL10	NM_212554///NP_997719	7936891	399818	Hs.706064	NM_212554	10	-0.472262	0.319153	0.147242	0.163172	0	0.000452	0.0021596	0.619504	1.53635	4.63035	0.091945	-0.0263278	0.0863898	0.12516	0.0174212	-0.413592	-0.185109	-0.685811	-0.838082	-0.68465	0.148855	0.464696	0.0409293
37	7939184	t-complex 11 (mouse)-like 1	33095108	chr11:33060962-33095108	+	33060962		TCP11L1	NM_001145541///NM_018393///NP_001139013///NP_060863	7939184	55346	Hs.655341	NM_018393	11	-0.404368	0.226212	0.209904	0.195294	0	0.000115	0.00158282	0.614273	1.53079	5.39645	1.42927	-0.59536	0.1812	0.450685	0.117301	-0.00153661	-0.293603	-0.44211	-0.584483	-0.509118	0.0985396	0.441317	-0.0296173
228	8140909	endogenous retroviral family W, env(C7), member 1	-1	chrNA:-1--1		-1	GO:0006949///GO:0009653///GO:0005886///GO:0016021///GO:0019012///GO:0019028///GO:0019031///GO:0005198	ERVWE1	NM_001130925///NM_014590///NP_001124397///NP_055405	8140909	30816		NM_014590		-0.312234	0.286486	0.300592	0.249134	0	0.000764	0.00251438	0.612825	1.52925	4.34679	-0.421668	-0.502993	0.421368	0.288979	0.434536	0.252019	-0.332392	-0.500588	-0.449978	-0.339471	0.196352	0.589745	-0.127429
9	8106702	zinc finger, CCHC domain containing 9	80608963	chr5:80597401-80608963	+	80597401	GO:0003676///GO:0046872///GO:0008270	ZCCHC9	NM_001131035///NM_001131036///NM_032280///NP_001124507///NP_001124508///NP_115656	8106702	84240	Hs.15536	NM_032280	5	-0.336457	0.299196	0.274566	0.183136	0	0.000431	0.0021596	0.611023	1.52734	4.65691	0.139594	-0.45169	0.371679	0.188585	0.328259	-0.111937	0.025509	-0.154534	-0.606169	-0.719919	0.0247309	0.552078	0.182066
156	8123274	mitogen-activated protein kinase kinase kinase 4	161538416	chr6:161412821-161538416	+	161412821	GO:0000186///GO:0006950///GO:0007254///GO:0000166///GO:0000287///GO:0004674///GO:0004709///GO:0005524///GO:0016740	MAP3K4	NM_005922///NM_006724///NP_005913///NP_006715	8123274	4216	Hs.390428	NM_005922	6	-0.28219	0.240993	0.328621	0.271428	0	0.00056	0.0021596	0.610811	1.52712	4.51369	-0.118289	-0.0611064	0.44708	-0.13218	0.659247	-0.0339286	-0.324762	-0.185828	-0.417378	-0.670138	0.270183	0.47947	0.247927
50	8107632	sorting nexin 24	122344901	chr5:122181159-122344901	+	122181159	GO:0007154///GO:0015031///GO:0005515///GO:0035091	SNX24	NM_014035///NP_054754	8107632	28966	Hs.483200	NM_014035	5	-0.377063	0.235259	0.231138	0.160135	0	8.5e-05	0.00158282	0.608201	1.52436	5.57376	1.72702	-0.490783	0.211959	0.118575	-0.00215483	-0.40935	0.0438033	-0.618442	-0.509573	-0.278033	0.399847	0.409977	0.248623
300	7923394	ADP-ribosylation factor-like 8A	202113866	chr1:202101976-202113866	-	202101976	GO:0007059///GO:0007049///GO:0007067///GO:0007264///GO:0051301///GO:0005622///GO:0016020///GO:0005737///GO:0005765///GO:0005768///GO:0030496///GO:0031902///GO:0051233///GO:0000166///GO:0003924///GO:0005525///GO:0043014///GO:0048487	ARL8A	NM_138795///NP_620150	7923394	127829	Hs.497399	NM_138795	1	-0.41087	0.319153	0.193272	0.124735	0	0.000396	0.0021596	0.604143	1.52008	4.7027	0.221534	-0.429832	0.391476	0.272377	0.206056	-0.467525	0.016318	-0.101353	-0.674657	-0.808173	0.138792	0.10158	0.0493526
69	8023252	ribosomal protein L17	47018906	chr18:47014858-47018906	-	47014858	GO:0006414///GO:0005622///GO:0005829///GO:0005840///GO:0015934///GO:0003735	RPL17	NM_000985///NM_001035006///NP_000976///NP_001030178	8023252	6139	Hs.293653	NM_000985	18	-0.311816	0.288827	0.291717	0.191459	0	0.000435	0.0021596	0.603533	1.51943	4.65089	0.128795	-0.290008	0.292421	0.3235	0.41348	-0.234552	0.127072	-0.212108	-0.581739	-0.679563	-0.0840957	0.431364	0.373633
264	7898739	cell division cycle 42 (GTP binding protein, 25kDa)	22417295	chr1:22379119-22417295	+	22379119	GO:0030036///GO:0007163///GO:0007264///GO:0030225///GO:0031274///GO:0031333///GO:0005886///GO:0005886///GO:0005622///GO:0005829///GO:0005737///GO:0030175///GO:0000166///GO:0005515///GO:0003924///GO:0005525	CDC42	NM_001039802///NM_001791///NM_044472///NP_001034891///NP_001782///NP_426359	7898739	998	Hs.467637	NM_044472	1	-0.374758	0.255166	0.209679	0.158925	0	0.000191	0.00181278	0.584438	1.49945	5.10816	0.935415	0.0190361	0.428682	0.0927737	0.345107	-0.68861	-0.25337	-0.588822	-0.443663	-0.29312	0.24789	0.130304	0.0133214
235	8130499	dynein, light chain, Tctex-type 1	159065740	chr6:159057505-159065740	-	159057505	GO:0005874///GO:0030286///GO:0005515///GO:0003774	DYNLT1	NM_006519///NP_006510	8130499	6993	Hs.445999	NM_006519	6	-0.318197	0.169595	0.258255	0.255067	0	0.00025	0.00203814	0.576452	1.49118	4.95651	0.670947	-0.258213	0.0806496	0.633	0.00370645	-0.471945	-0.178447	-0.523416	-0.0932317	-0.383933	0.404315	0.391778	0.0360808
301	8055862	ADP-ribosylation factor-like 5A	152685009	chr2:152657479-152685009	-	152657479	GO:0007264///GO:0005622///GO:0000166///GO:0005525	ARL5A	NM_001037174///NM_012097///NM_177985///NP_001032251///NP_036229///NP_817114	8055862	26225	Hs.470233	NM_012097	2	-0.266463	0.197377	0.306086	0.160221	0	6.09e-05	0.00158282	0.572548	1.48715	5.77121	2.05306	-0.32946	0.38391	0.414879	0.358245	-0.0869405	-0.0564498	-0.510636	-0.468072	-0.147218	0.066787	0.465212	0.147481
179	8159854	KIAA0020	2844130	chr9:2804154-2844130	-	2804154	GO:0005783///GO:0005634///GO:0005730///GO:0003723///GO:0005488	KIAA0020	NM_014878///NP_055693	8159854	9933	Hs.493309	NM_014878	9	-0.36345	0.288954	0.205197	0.158639	0	0.000494	0.0021596	0.568647	1.48313	4.58247	0.00585283	-0.51647	0.0576971	0.451744	0.235517	0.0407698	-0.738212	-0.140288	-0.546398	-0.280105	0.251426	0.228788	0.00600767
41	7978428	striatin, calmodulin binding protein 3	31495607	chr14:31363004-31495607	-	31363004	GO:0032355///GO:0033147///GO:0005886///GO:0000159///GO:0005737///GO:0005654///GO:0005794///GO:0030425///GO:0043025///GO:0043234///GO:0005516///GO:0032403///GO:0051721///GO:0070016	STRN3	NM_001083893///NM_014574///NP_001077362///NP_055389	7978428	29966	Hs.21016	NM_001083893	14	-0.197101	0.224822	0.366051	0.248004	0	0.0006	0.00223193	0.563152	1.47749	4.47643	-0.185766	-0.0493753	0.297871	-0.0032227	0.453629	-0.0456588	-0.0505408	-0.165434	-0.624917	-0.246679	0.372297	0.761213	0.314518
184	7970844	katanin p60 subunit A-like 1	30881584	chr13:30776767-30881584	-	30776767	GO:0005874///GO:0000166///GO:0017111///GO:0005524///GO:0008568///GO:0016787	KATNAL1	NM_001014380///NM_032116///NP_001014402///NP_115492	7970844	84056	Hs.243596	NM_001014380	13	-0.328843	0.273576	0.228805	0.163098	0	0.00045	0.0021596	0.557648	1.47187	4.63291	0.0965431	0.109671	0.192832	-0.0334122	0.3108	-0.322149	-0.217592	-0.307144	-0.587116	-0.648728	0.37628	0.389891	0.136439
85	8063607	RAB22A, member RAS oncogene family	56942560	chr20:56884770-56942560	+	56884770	GO:0006897///GO:0007032///GO:0007264///GO:0015031///GO:0005886///GO:0005769///GO:0010008///GO:0000166///GO:0005515///GO:0005515///GO:0003924///GO:0005525	RAB22A	NM_020673///NP_065724	8063607	57403	Hs.529044	NM_020673	20	-0.328943	0.216804	0.212984	0.147943	0	0.000132	0.00158282	0.541928	1.45592	5.31914	1.298	-0.215733	0.151451	0.15889	0.300798	-0.529659	-0.202517	-0.0471299	-0.356874	-0.621746	0.282634	0.403354	-0.0192218
186	7993713	IQ motif containing K	19868857	chr16:19727777-19868857	+	19727777		IQCK	NM_153208///NP_694940	7993713	124152	Hs.460217	NM_153208	16	-0.243466	0.181137	0.297496	0.207157	0	0.000193	0.00181278	0.540962	1.45494	5.10195	0.924646	-0.131232	0.284003	0.0530951	0.501861	-0.268946	0.0312482	-0.391153	-0.474205	-0.22651	0.529727	0.354758	0.0615292
277	8061019	chromosome 20 open reading frame 7	13799065	chr20:13765671-13799065	+	13765671	GO:0008152///GO:0032981///GO:0016020///GO:0005739///GO:0031314///GO:0003674///GO:0008168///GO:0016740	C20orf7	NM_001039375///NM_024120///NP_001034464///NP_077025///NR_029377	8061019	79133	Hs.472165	NM_024120	20	-0.256636	0.207319	0.28358	0.238269	0	0.000552	0.0021596	0.540216	1.45419	4.52151	-0.104153	-0.206796	0.136763	0.418225	0.370939	-0.301078	0.00337851	-0.272946	-0.617351	-0.145021	0.394684	0.512033	-0.131162
137	7956200	myosin, light chain 6B, alkali, smooth muscle and non-muscle	56551770	chr12:56546334-56551770	+	56546334	GO:0007519///GO:0030049///GO:0005859///GO:0016461///GO:0005515///GO:0005509///GO:0003774///GO:0008307	MYL6B	NM_002475///NP_002466	7956200	140465	Hs.632731	NM_002475	12	-0.310608	0.259831	0.222594	0.215294	0	0.00099	0.00296933	0.533202	1.44714	4.20806	-0.675965	-0.203384	0.0784337	0.59822	0.13029	-0.493042	-0.045534	-0.0273993	-0.670452	-0.423839	0.282159	0.26119	-0.0147295
2	8133728	zona pellucida glycoprotein 3 (sperm receptor)	76071387	chr7:76026840-76071387	+	76026840	GO:0007338///GO:0007339///GO:0005886///GO:0016021///GO:0005576///GO:0005578///GO:0005515///GO:0004872///GO:0032190	ZP3	NM_001110354///NM_007155///NP_001103824///NP_009086	8133728	7784	Hs.656137	NM_001110354	7	-0.259103	0.248359	0.272934	0.18694	0	0.000558	0.0021596	0.532038	1.44597	4.51587	-0.114351	-0.239774	0.349955	0.145282	0.226826	-0.247447	-0.372172	0.145797	-0.619341	-0.221683	0.000274	0.520116	0.395153
259	7901299	cytidine monophosphate (UMP-CMP) kinase 1, cytosolic	47844510	chr1:47799468-47844510	+	47799468	GO:0006139///GO:0009220///GO:0005634///GO:0005737///GO:0000166///GO:0004127///GO:0004849///GO:0005524///GO:0016740///GO:0016776	CMPK1	NM_001136140///NM_016308///NP_001129612///NP_057392	7901299	51727	Hs.11463	NM_016308	1	-0.235453	0.152365	0.289307	0.115582	0	1.56e-05	0.00158282	0.52476	1.43869	6.61037	3.37238	-0.245602	0.433969	0.236705	0.432161	-0.24649	-0.0371369	-0.127513	-0.267905	-0.488073	0.216634	0.162079	0.254295
297	7934870	ATPase family, AAA domain containing 1	89577917	chr10:89512874-89577917	-	89512874	GO:0000166///GO:0017111///GO:0005524	ATAD1	NM_032810///NP_116199	7934870	84896	Hs.435948	NM_032810	10	-0.18438	0.0867067	0.336707	0.245444	0	0.000177	0.00181278	0.521087	1.43504	5.15009	1.00797	-0.0609272	0.474854	-0.125434	0.531999	-0.249327	-0.175906	-0.291751	-0.217642	-0.110727	0.451197	0.436568	0.25106
159	7953520	leucine rich repeat containing 23	7023405	chr12:7013896-7023405	+	7013896	GO:0008150///GO:0005575///GO:0005515///GO:0003674	LRRC23	NM_001135217///NM_006992///NM_201650///NP_001128689///NP_008923///NP_964013	7953520	10233	Hs.155586	NM_201650	12	-0.307211	0.219576	0.211843	0.172167	0	0.00031	0.0021596	0.519054	1.43302	4.83782	0.461817	-0.290827	0.418784	0.35271	-0.0219464	-0.249322	0.0521132	-0.471267	-0.291822	-0.59214	0.16785	0.291927	0.0617337
286	7951521	chromosome 11 open reading frame 65	108338258	chr11:108253727-108338258	-	108253727		C11orf65	NM_152587///NP_689800	7951521	160140	Hs.653180	NM_152587	11	-0.273048	0.255506	0.245894	0.245843	0	0.00171862	0.00434466	0.518942	1.4329	3.91704	-1.21462	-0.175905	0.354145	0.290009	0.059444	0.0715516	-0.3268	-0.112402	-0.644919	-0.449811	0.55904	0.347991	-0.135263
299	8121370	armadillo repeat containing 2	109295350	chr6:109169618-109295350	+	109169618	GO:0005488	ARMC2	NM_032131///NP_115507	8121370	84071	Hs.645481	NM_032131	6	-0.261311	0.219848	0.257307	0.215804	0	0.000646	0.00231978	0.518618	1.43258	4.43687	-0.257557	-0.213206	0.253758	0.0376227	0.211749	-0.255435	-0.099521	0.0276544	-0.48006	-0.5473	0.628298	0.347009	0.0654044
220	8048889	F-box protein 36	230877824	chr2:230787206-230877824	+	230787206	GO:0019941	FBXO36	NM_174899///NP_777559	8048889	130888	Hs.140666	NM_174899	2	-0.209986	0.206445	0.303208	0.249646	0	0.00100544	0.00296933	0.513194	1.42721	4.20008	-0.690648	-0.177107	0.0602128	0.278504	0.490931	-0.22096	0.108761	-0.107744	-0.461142	-0.401724	0.327518	0.658591	0.00349093
112	7973384	poly(A) binding protein, nuclear 1	23795367	chr14:23789396-23795367	+	23789396	GO:0006936///GO:0006397///GO:0008380///GO:0016973///GO:0030529///GO:0005739///GO:0005634///GO:0005737///GO:0005654///GO:0005730///GO:0000166///GO:0005515///GO:0003723	PABPN1	NM_004643///NP_004634	7973384	8106	Hs.707712	NM_004643	14	-0.305271	0.230837	0.205047	0.159959	0	0.000377	0.0021596	0.510318	1.42436	4.7301	0.270438	-0.109967	0.110475	0.240539	0.116248	-0.558326	-0.0386609	-0.17672	-0.573272	-0.374679	0.495581	0.221071	0.04637
80	7926021	RNA binding motif protein 17	6159420	chr10:6130948-6159420	+	6130948	GO:0006397///GO:0008380///GO:0005622///GO:0005634///GO:0005681///GO:0000166///GO:0005515///GO:0003723	RBM17	NM_001145547///NM_032905///NP_001139019///NP_116294	7926021	84991	Hs.498548	NM_001145547	10	-0.336441	0.263058	0.173301	0.141591	0	0.000597	0.00223193	0.509742	1.4238	4.47953	-0.180137	-0.164774	0.0882857	0.349425	-0.0111871	-0.48542	0.0658342	-0.259564	-0.605739	-0.568983	0.212044	0.312342	0.0888953
133	7904976	neuroblastoma breakpoint family, member 16	148596267	chr1:148577356-148596267	+	148577356	GO:0005737	NBPF16	NM_001102663///NP_001096133	7904976	728936	Hs.445080	NM_001102663	1	-0.212658	0.114041	0.291622	0.202056	0	0.000101	0.00158282	0.50428	1.41842	5.47621	1.56379	-0.0982368	0.244284	0.347167	0.270729	-0.273299	-0.161843	-0.146933	-0.181949	-0.413686	0.640311	0.224464	0.022778
226	8136293	exocyst complex component 4	133168944	chr7:132937822-133168944	+	132937822	GO:0006612///GO:0006904///GO:0051223///GO:0000145///GO:0005737///GO:0014069///GO:0030426///GO:0043025///GO:0043198///GO:0045202///GO:0030165///GO:0047485	EXOC4	NM_001037126///NM_021807///NP_001032203///NP_068579	8136293	60412	Hs.321273	NM_021807	7	-0.258248	0.226429	0.239693	0.220817	0	0.00107898	0.0030556	0.497941	1.4122	4.16258	-0.759718	0.080538	0.120217	-0.0566013	0.108019	-0.129246	-0.232146	-0.256699	-0.533538	-0.478396	0.47129	0.499796	0.295438
82	8157949	Ral GEF with PH domain and SH3 binding motif 1	129985443	chr9:129677052-129985443	+	129677052	GO:0007264///GO:0005886///GO:0005622///GO:0005575///GO:0005737///GO:0005085	RALGPS1	NM_014636///NP_055451	8157949	9649	Hs.432842	NM_014636	9	-0.205927	0.161328	0.287535	0.164513	0	0.000117	0.00158282	0.493462	1.40782	5.38852	1.41584	-0.0434973	0.0180075	0.257734	0.245688	-0.308522	0.00251353	-0.220961	-0.426053	-0.23904	0.465617	0.455757	0.282409
129	8089459	nuclear transcription factor Y, beta	104532040	chr12:104510857-104532040	-	104510857	GO:0045893///GO:0005622///GO:0005634///GO:0016602///GO:0005515///GO:0005515///GO:0003700///GO:0043565	NFYB	NM_006166///NP_006157	8089459	4801	Hs.84928	NM_006166	12	-0.312988	0.187803	0.165794	0.164352	0	0.000277	0.0021295	0.478781	1.39357	4.90034	0.572208	-0.0610571	0.0810273	0.11539	0.100306	-0.161626	-0.426177	-0.499146	-0.50116	-0.228761	0.121526	0.499314	0.0771995
14	8126952	Wilms tumor 1 associated protein	160170452	chr6:160148151-160170452	+	160148151	GO:0006397///GO:0007049///GO:0008380///GO:0005634///GO:0005654///GO:0005730///GO:0031965	WTAP	NM_004906///NM_152857///NM_152858///NP_004897///NP_690596///NP_690597	8126952	9589	Hs.446091	NM_004906	6	-0.309764	0.166873	0.16483	0.0594175	0	2.49e-05	0.00158282	0.474594	1.38953	6.31611	2.92204	-0.221329	0.0733178	0.211468	0.240304	-0.512475	-0.443349	-0.129916	-0.413266	-0.138246	0.152255	0.132519	0.179118
79	8079842	RNA binding motif protein 6	50114684	chr3:49977476-50114684	+	49977476	GO:0006396///GO:0005622///GO:0005634///GO:0003677///GO:0003723///GO:0008270	RBM6	NM_001167582///NM_005777///NP_001161054///NP_005768	8079842	10180	Hs.696735	NM_005777	3	-0.230324	0.230143	0.23613	0.181914	0	0.00107541	0.0030556	0.466454	1.38171	4.16434	-0.756468	-0.28735	0.254869	-0.0340006	0.393293	-0.103778	0.0387536	-0.137919	-0.635219	-0.256432	0.141488	0.473129	0.187999
84	7907492	RAB GTPase activating protein 1-like	174927326	chr1:174128633-174927326	+	174128633	GO:0032313///GO:0032880///GO:0005622///GO:0005634///GO:0005769///GO:0005794///GO:0005096///GO:0005097	RABGAP1L	NM_001035230///NM_014857///NP_001030307///NP_055672	7907492	9910	Hs.585378	NM_014857	1	-0.197918	0.158857	0.267972	0.211054	0	0.000526	0.0021596	0.46589	1.38117	4.54832	-0.0557236	-0.212746	0.381915	-0.0493762	0.382533	0.0264604	-0.126969	-0.27137	-0.449342	-0.153544	0.0731137	0.503867	0.315779
15	7927972	vacuolar protein sorting 26 homolog A (S. pombe)	70932614	chr10:70883907-70932614	+	70883907	GO:0007034///GO:0015031///GO:0042147///GO:0016020///GO:0005829///GO:0005737///GO:0005768///GO:0010008///GO:0030904///GO:0005515///GO:0008565	VPS26A	NM_001035260///NM_004896///NP_001030337///NP_004887	7927972	9559	Hs.499925	NM_004896	10	-0.28324	0.133282	0.17823	0.12785	0	4.43e-05	0.00158282	0.46147	1.37694	5.96206	2.3626	-0.157569	0.0122473	0.301144	0.0648503	-0.389267	-0.385698	-0.306932	-0.0798955	-0.380081	0.120749	0.288985	0.281402
209	8084146	fragile X mental retardation, autosomal homolog 1	180694948	chr3:180630451-180694948	+	180630451	GO:0006915///GO:0007275///GO:0007517///GO:0030154///GO:0005737///GO:0005730///GO:0005844///GO:0043034///GO:0005515///GO:0003723	FXR1	NM_001013438///NM_001013439///NM_005087///NP_001013456///NP_001013457///NP_005078	8084146	8087	Hs.478407	NM_001013439	3	-0.246266	0.147332	0.196759	0.104128	0	5.61e-05	0.00158282	0.443025	1.35945	5.82022	2.13308	-0.0176494	0.284736	0.0719821	0.239522	-0.233243	-0.156711	-0.274785	-0.424609	-0.3706	0.104841	0.331749	0.147723
214	8143448	hypothetical LOC285962	141438030	chr7:141404137-141438030	-	141404137		FLJ40852	NR_015392	8143448	285962	Hs.17589	NR_015392	7	-0.187933	0.15834	0.253889	0.212871	0	0.000837	0.00267231	0.441822	1.35832	4.29771	-0.51144	-0.117162	0.517713	0.396791	-0.0393529	-0.0878127	0.0227886	-0.218943	-0.321408	-0.40506	0.376981	0.196516	0.0746889
225	8151542	fatty acid binding protein 12	82443550	chr8:82437282-82443550	-	82437282	GO:0006810///GO:0005215///GO:0008289	FABP12	NM_001105281///NP_001098751	8151542	646486	Hs.586370	NM_001105281	8	-0.228087	0.128555	0.203389	0.182	0	0.00031	0.0021596	0.431476	1.34861	4.83857	0.463137	-0.174687	0.200282	0.303454	0.242727	-0.045506	-0.369439	-0.366857	-0.261843	-0.150189	0.180538	0.417861	-0.124528
217	7954492	FGFR1 oncogene partner 2	27113677	chr12:27091304-27113677	+	27091304	GO:0005737	FGFR1OP2	NM_001171887///NM_001171888///NM_015633///NP_001165358///NP_001165359///NP_056448	7954492	26127	Hs.591162	NM_015633	12	-0.226597	0.199858	0.203431	0.103284	0	0.00034	0.0021596	0.430028	1.34726	4.78599	0.369926	-0.0196674	0.25103	0.281435	0.276824	-0.236653	-0.0213174	-0.233343	-0.289325	-0.559276	0.0855515	0.0570047	0.268739
151	7929689	MARVEL domain containing 1	99477909	chr10:99473464-99477909	+	99473464	GO:0016020///GO:0016021///GO:0005634	MARVELD1	NM_031484///NP_113672///NR_026753	7929689	83742	Hs.209614	NR_026753	10	-0.253351	0.195224	0.170772	0.110098	0	0.000374	0.0021596	0.424124	1.34176	4.73426	0.277858	0.0222414	0.059984	0.356058	0.0915461	-0.264116	-0.0508984	-0.422133	-0.417913	-0.387288	0.241385	0.120952	0.154709
70	8167006	retinitis pigmentosa 2 (X-linked recessive)	46741789	chrX:46696346-46741789	+	46696346	GO:0006457///GO:0006183///GO:0006228///GO:0006241///GO:0007601///GO:0050896///GO:0005886///GO:0051082///GO:0004550///GO:0005488///GO:0005524	RP2	NM_006915///NP_008846	8167006	6102	Hs.44766	NM_006915	X	-0.273282	0.174848	0.15019	0.0441586	0	8.63e-05	0.00158282	0.423472	1.34115	5.56502	1.71245	-0.430918	0.171031	0.211074	0.183826	-0.381584	-0.038648	-0.0644414	-0.331613	-0.392489	0.113251	0.115321	0.106635
8	7957277	zinc finger, DHHC-type containing 17	77247474	chr12:77157853-77247474	+	77157853	GO:0018345///GO:0042953///GO:0043123///GO:0000139///GO:0016020///GO:0016021///GO:0005737///GO:0005794///GO:0030659///GO:0031410///GO:0005515///GO:0004871///GO:0046872///GO:0008270///GO:0016740///GO:0019706	ZDHHC17	NM_015336///NP_056151	7957277	23390	Hs.4014	NM_015336	12	-0.228429	0.178153	0.188111	0.130287	0	0.000394	0.0021596	0.41654	1.33472	4.70621	0.227806	-0.152235	0.243236	0.118931	0.318954	-0.0115402	-0.24909	-0.128284	-0.300725	-0.528701	0.14657	0.316878	-0.0159049
155	8128260	mitogen-activated protein kinase kinase kinase 7	91296907	chr6:91225352-91296907	-	91225352	GO:0000165///GO:0001525///GO:0001841///GO:0002726///GO:0007165///GO:0007179///GO:0007250///GO:0007252///GO:0032743///GO:0043066///GO:0043123///GO:0043507///GO:0046330///GO:0050852///GO:0050870///GO:0005829///GO:0008385///GO:0000166///GO:0005515///GO:0000287///GO:0004674///GO:0004708///GO:0004709///GO:0005524///GO:0016740	MAP3K7	NM_003188///NM_145331///NM_145332///NM_145333///NP_003179///NP_663304///NP_663305///NP_663306	8128260	6885	Hs.644143	NM_145331	6	-0.193668	0.162662	0.215189	0.170047	0	0.000705	0.00239541	0.408857	1.32763	4.38986	-0.34311	-0.0831687	0.358901	-0.00598931	0.290329	-0.195795	-0.109746	-0.00920892	-0.318644	-0.445448	0.103397	0.430917	0.113576
121	7923798	nuclear casein kinase and cyclin-dependent kinase substrate 1	205719361	chr1:205681946-205719361	-	205681946	GO:0005634	NUCKS1	NM_022731///NP_073568	7923798	64710	Hs.213061	NM_022731	1	-0.211164	0.112575	0.178346	0.141005	0	0.000188	0.00181278	0.38951	1.30995	5.11682	0.950419	-0.0500991	0.203989	-0.0471032	0.311515	-0.356721	-0.215963	-0.22162	-0.301025	-0.121556	0.261658	0.277512	0.0625062
143	7985226	mortality factor 4 like 1	79190072	chr15:79165171-79190072	+	79165171	GO:0006281///GO:0006974///GO:0008283///GO:0016568///GO:0016575///GO:0040008///GO:0043967///GO:0043968///GO:0045449///GO:0005634///GO:0016580///GO:0035267///GO:0003682///GO:0047485	MORF4L1	NM_006791///NM_206839///NP_006782///NP_996670	7985226	10933	Hs.374503	NM_206839	15	-0.2179	0.170833	0.169375	0.0996942	0	0.000358	0.0021596	0.387275	1.30792	4.75856	0.32114	-0.162538	0.170336	0.209685	0.179545	-0.218831	-0.0429171	-0.0434287	-0.409074	-0.430613	0.216722	0.262887	-0.0229249
158	8054200	lysozyme G-like 2	99871570	chr2:99858710-99871570	-	99858710	GO:0008152///GO:0009253///GO:0016998///GO:0005576///GO:0003796///GO:0016798	LYG2	NM_175735///NP_783862	8054200	254773	Hs.436468	NM_175735	2	-0.144951	0.0644232	0.236924	0.196243	0	0.000532	0.0021596	0.381875	1.30303	4.5416	-0.067847	-0.0503976	0.0571134	0.302129	0.113554	-0.203896	-0.0784234	-0.164286	-0.178974	-0.193731	0.408735	0.503506	0.0365057
188	8020668	Impact homolog (mouse)	22033492	chr18:22006608-22033492	+	22006608	GO:0006417///GO:0008150///GO:0005575///GO:0003674	IMPACT	NM_018439///NP_060909	8020668	55364	Hs.515317	NM_018439	18	-0.24112	0.153809	0.140284	0.105924	0	0.000283	0.0021295	0.381404	1.30261	4.88829	0.550975	-0.310649	0.132337	-0.0311005	0.18425	-0.106609	-0.395422	-0.0597641	-0.418333	-0.155941	0.110255	0.294223	0.151742
18	8086372	unc-51-like kinase 4 (C. elegans)	42003660	chr3:41288090-42003660	-	41288090	GO:0006468///GO:0000166///GO:0004674///GO:0005524///GO:0016740	ULK4	NM_017886///NP_060356	8086372	54986	Hs.656192	NM_017886	3	-0.238553	0.176151	0.140977	0.102802	0	0.000517	0.0021596	0.37953	1.30092	4.5572	-0.0396983	-0.290827	0.253542	0.180866	-0.0212975	0.0276172	-0.0665563	-0.371674	-0.398969	-0.330909	0.155513	0.216155	0.0610843
227	8095163	exocyst complex component 1	56771244	chr4:56719815-56771244	+	56719815	GO:0006887///GO:0015031///GO:0000145	EXOC1	NM_001024924///NM_018261///NM_178237///NP_001020095///NP_060731///NP_839955	8095163	55763	Hs.269665	NM_001024924	4	-0.172326	0.161398	0.186659	0.158552	0	0.00153197	0.00396804	0.358985	1.28252	3.97742	-1.10237	-0.219023	0.340299	0.0871646	0.206644	0.0497715	-0.0425242	-0.178437	-0.414404	-0.229339	0.0647757	0.405207	0.015862
67	7903010	ribosomal protein L5	93307480	chr1:93297593-93307480	+	93297593	GO:0006364///GO:0006414///GO:0042273///GO:0022625///GO:0005622///GO:0005829///GO:0005840///GO:0005634///GO:0005737///GO:0005730///GO:0005515///GO:0003735///GO:0008097	RPL5	NM_000969///NP_000960	7903010	6125	Hs.532359	NM_000969	1	-0.146828	0.0553624	0.121804	0.0828952	0	0.000252	0.00203814	0.268632	1.20466	4.95398	0.666514	-0.231084	0.167942	0.234705	0.102879	-0.12393	-0.109394	-0.0750411	-0.169848	-0.171668	0.0532062	0.16306	0.00903463
198	8026735	GTP binding protein 3 (mitochondrial)	17453539	chr19:17448355-17453539	+	17448355	GO:0006400///GO:0005622///GO:0005739///GO:0000166///GO:0003924///GO:0005525	GTPBP3	NM_001128855///NM_032620///NM_133644///NP_001122327///NP_116009///NP_598399	8026735	84705	Hs.334885	NM_133644	19	-0.133959	0.0634533	0.12386	0.021965	0	0.000109	0.00158282	0.257819	1.19567	5.42875	1.48386	-0.0831902	0.139922	0.0913312	0.153391	-0.202303	-0.0664395	-0.149559	-0.212333	-0.0899293	0.118921	0.128927	0.110669
295	8141374	alpha-2-glycoprotein 1, zinc-binding	99573735	chr7:99564351-99573735	-	99564351	GO:0007155///GO:0007155///GO:0006955///GO:0008285///GO:0016042///GO:0019882///GO:0016020///GO:0042612///GO:0005576///GO:0004540///GO:0005504///GO:0008320	AZGP1	NM_001185///NP_001176	8141374	563	Hs.546239	NM_001185	7	0.0893739	0.0629172	-0.0388032	0.0831718	0	0.0371365	0.0482928	-0.128177	0.914987	-2.31752	-4.15376	-0.019985	0.0349948	0.0620496	-0.0490427	0.100089	0.0512973	0.139964	0.132082	0.132797	-0.0910418	-0.0247281	-0.165051
313	7952752	ADAM metallopeptidase with thrombospondin type 1 motif, 8	130298539	chr11:130274819-130298539	-	130274819	GO:0006508///GO:0008285///GO:0005576///GO:0005578///GO:0004222///GO:0008233///GO:0005178///GO:0046872///GO:0008201///GO:0008270///GO:0009673	ADAMTS8	NM_007037///NP_008968	7952752	11095	Hs.271605	NM_007037	11	0.0988242	0.0373377	-0.0399588	0.062006	0	0.0131098	0.0221535	-0.138783	0.908285	-2.86436	-3.17771	0.0343416	-0.0193317	0.00144744	-0.153596	0.103364	0.0776755	0.115853	0.129716	0.131995	-0.0262349	0.0193827	-0.0614204
270	8031084	calcium channel, voltage-dependent, gamma subunit 8	54486139	chr19:54466293-54486139	+	54466293	GO:0006811///GO:0006816///GO:0005886///GO:0016021///GO:0005891///GO:0030666///GO:0005509///GO:0005244///GO:0005245	CACNG8	NM_031895///NP_114101	8031084	59283	Hs.631595	NM_031895	19	0.0793944	0.0789148	-0.0598128	0.044293	0	0.0190796	0.0291227	-0.139207	0.908018	-2.66922	-3.53299	0.150985	-0.044739	-0.0994756	-0.0501418	0.0538161	0.00768244	0.143541	0.147811	-0.0274699	-0.123051	-0.0414975	2.81e-05
106	8012349	period homolog 1 (Drosophila)	8055753	chr17:8043788-8055753	-	8043788	GO:0007165///GO:0006355///GO:0007623///GO:0009649///GO:0016481///GO:0005634///GO:0005737///GO:0005515///GO:0004871	PER1	NM_002616///NP_002607	8012349	5187	Hs.445534	NM_002616	17	0.110319	0.106975	-0.0381059	0.0487754	0	0.0246942	0.0345282	-0.148425	0.902235	-2.53402	-3.77509	0.0694816	-0.0578048	-0.0529826	0.0396104	0.122207	-0.0483679	0.282363	0.134042	0.10219	-0.0635593	-0.0940754	0.000176
48	8051361	steroid-5-alpha-reductase, alpha polypeptide 2 (3-oxo-5 alpha-steroid delta 4-dehydrogenase alpha 2)	31806040	chr2:31749655-31806040	-	31749655	GO:0055114///GO:0006629///GO:0006702///GO:0006706///GO:0007267///GO:0007548///GO:0008584///GO:0042493///GO:0010033///GO:0030154///GO:0030539///GO:0043434///GO:0048545///GO:0016020///GO:0016021///GO:0005783///GO:0005737///GO:0005789///GO:0005792///GO:0003865///GO:0009917	SRD5A2	NM_000348///NP_000339	8051361	6716	Hs.458345	NM_000348	2	0.118137	0.0993796	-0.0353662	0.0476379	0	0.0177985	0.0273026	-0.153503	0.899065	-2.70548	-3.46744	0.169564	0.0110986	-0.0355403	-0.0139732	0.223887	-0.00314701	0.206897	0.10678	0.00483823	-0.085037	-0.0996029	0.0108576
11	7912675	zinc finger and BTB domain containing 17	16302627	chr1:16268365-16302627	-	16268365	GO:0007275///GO:0045449///GO:0045786///GO:0005622///GO:0005634///GO:0005515///GO:0003700///GO:0046872///GO:0008270	ZBTB17	NM_003443///NP_003434	7912675	7709	Hs.433764	NM_003443	1	0.0755822	0.0637574	-0.0834244	0.0798906	0	0.0122215	0.0208989	-0.159007	0.895642	-2.9007	-3.11093	-0.0217144	-0.143731	-0.00814748	-0.117221	0.0809696	0.0643836	0.179037	0.0746923	0.0761254	0.0419433	-0.130603	-0.142787
251	7935535	cartilage acidic protein 1	99790585	chr10:99624757-99790585	-	99624757	GO:0005576///GO:0005578///GO:0005509	CRTAC1	NM_018058///NP_060528	7935535	55118	Hs.500736	NM_018058	10	0.0813147	0.0787521	-0.0787223	0.132895	0	0.0359483	0.047128	-0.160037	0.895002	-2.33492	-4.1238	0.0405324	-0.105513	-0.191055	-0.0472159	0.102743	-0.0231851	0.212498	0.0585322	0.0967681	-0.255732	0.0962865	0.0308957
62	7928723	SH2 domain containing 4B	82406316	chr10:82297657-82406316	+	82297657	GO:0005515	SH2D4B	NM_001145719///NM_207372///NP_001139191///NP_997255	7928723	387694	Hs.147643	NM_207372	10	0.061563	0.0851998	-0.100802	0.083538	0	0.0163056	0.025573	-0.162365	0.893559	-2.7511	-3.38465	0.00681472	-0.000104	-0.179338	-0.161488	-0.00447154	0.20157	0.00127959	0.131378	0.0328071	-0.0495131	-0.185257	-0.0291152
223	8135945	family with sequence similarity 71, member F1	128371797	chr7:128355442-128371797	+	128355442		FAM71F1	NM_032599///NP_115988	8135945	84691	Hs.131098	NM_032599	7	0.0943454	0.120122	-0.0681603	0.0767628	0	0.0267211	0.0368729	-0.162506	0.893472	-2.49244	-3.84874	-0.0418208	-0.049485	-0.145159	-0.101281	0.175133	0.207699	-0.0732257	0.14065	0.157637	-0.074928	-0.111843	0.0737343
172	7953418	lymphocyte-activation gene 3	6887619	chr12:6881669-6887619	+	6881669	GO:0007166///GO:0045085///GO:0045954///GO:0050868///GO:0016020///GO:0016021///GO:0009897///GO:0003823///GO:0004888///GO:0042289	LAG3	NM_002286///NP_002277	7953418	3902	Hs.409523	NM_002286	12	0.125798	0.0932544	-0.0372394	0.0805743	0	0.0174394	0.0268822	-0.163038	0.893142	-2.7161	-3.4482	0.138506	-0.0659525	0.0645645	0.00730324	0.0703638	0.0138012	0.0704648	0.194911	0.266744	-0.0444725	-0.173502	-0.0113773
95	8162920	protein phosphatase 3 (formerly 2B), regulatory subunit B, beta isoform	104357283	chr9:104353898-104357283	-	104353898	GO:0005515///GO:0005509	PPP3R2	NM_147180///NP_671709	8162920	5535	Hs.151167	NM_147180	9	0.0234084	0.0973553	-0.1399	0.122856	0	0.0342804	0.0455151	-0.163308	0.892975	-2.36029	-4.07995	0.147149	-0.236617	-0.181224	0.00586891	-0.0116823	0.0422641	0.1123	-0.0341458	-0.115435	-0.0941365	-0.0258758	-0.307416
26	7897860	tumor necrosis factor receptor superfamily, member 8	12204262	chr1:12123433-12204262	+	12123433	GO:0007165///GO:0008285///GO:0042535///GO:0043065///GO:0045556///GO:0005886///GO:0016021///GO:0005737///GO:0005515///GO:0004888///GO:0005031	TNFRSF8	NM_001243///NM_152942///NP_001234///NP_694421	7897860	943	Hs.1314	NM_001243	1	0.165913	0.12259	0.00199231	0.0775316	0	0.0269576	0.0370373	-0.163921	0.892596	-2.48779	-3.85695	0.126547	0.000104	0.138436	-0.0943227	0.302983	-0.0540918	0.188195	0.194671	0.237176	-0.0123913	0.0189383	-0.0388098
81	8072705	RASD family, member 2	35950043	chr22:35937351-35950043	+	35937351	GO:0007165///GO:0007264///GO:0007626///GO:0005886///GO:0005622///GO:0005737///GO:0000166///GO:0003924///GO:0005525	RASD2	NM_014310///NP_055125	8072705	23551	Hs.474711	NM_014310	22	0.103103	0.0972443	-0.0609914	0.0461914	0	0.0116797	0.020824	-0.164094	0.892489	-2.92417	-3.06771	-0.00356269	-0.0313323	-0.0994456	-0.0422759	0.231889	0.0594822	0.150128	0.00408697	0.176592	-0.0380204	-0.136135	-0.0187387
189	8035380	interleukin 12 receptor, beta 1	18197697	chr19:18181372-18197697	-	18181372	GO:0007166///GO:0008284///GO:0018108///GO:0016020///GO:0005887///GO:0009897///GO:0004896	IL12RB1	NM_005535///NM_153701///NP_005526///NP_714912	8035380	3594	Hs.567294	NM_005535	19	0.0513435	0.080182	-0.114094	0.110642	0	0.0216963	0.0315947	-0.165438	0.891658	-2.60199	-3.65385	0.0581167	-0.00130057	-0.226018	-0.0768504	-0.0515549	0.148806	-0.0266993	0.0510941	0.128299	-0.129773	-0.255838	0.00521374
34	8032023	Theg homolog (mouse)	376009	chr19:362058-376009	-	362058	GO:0051131///GO:0007275///GO:0007283///GO:0030154///GO:0005634///GO:0005515	THEG	NM_016585///NM_199202///NP_057669///NP_954672	8032023	51298	Hs.250002	NM_016585	19	0.0862301	0.125491	-0.0800341	0.0623662	0	0.0227811	0.032722	-0.166264	0.891147	-2.5764	-3.69962	-0.00988412	-0.00108743	-0.102154	-0.153095	-0.0213258	0.0362569	0.288449	0.193248	0.0306365	-0.133073	-0.078378	-0.0124168
252	8077572	copine family member IX	9771591	chr3:9745509-9771591	+	9745509		CPNE9	NM_153635///NP_705899	8077572	151835	Hs.121335	NM_153635	3	0.107228	0.104817	-0.0632468	0.0680294	0	0.0143068	0.0235466	-0.170475	0.88855	-2.81905	-3.26072	0.182694	-0.0163076	-0.162956	-0.0296984	0.100251	0.148909	-0.0675132	0.0533957	0.225632	-0.134318	-0.0373619	0.00116015
247	7994961	cardiotrophin 1	30914880	chr16:30907927-30914880	+	30907927	GO:0007267///GO:0007399///GO:0007517///GO:0008284///GO:0048666///GO:0048861///GO:0005576///GO:0005615///GO:0005125///GO:0005146	CTF1	NM_001142544///NM_001330///NP_001136016///NP_001321	7994961	1489	Hs.483811	NM_001330	16	0.111842	0.0860905	-0.0598973	0.0784292	0	0.011193	0.0203487	-0.17174	0.887771	-2.94618	-3.02711	-0.00564885	-0.126871	0.0599816	-0.0606937	0.0557573	0.085745	0.125528	0.236013	0.17366	-0.0130155	-0.0603969	-0.158389
146	7912887	microfibrillar-associated protein 2	17308081	chr1:17300999-17308081	-	17300999	GO:0001527///GO:0005576///GO:0005578	MFAP2	NM_001135247///NM_001135248///NM_002403///NM_017459///NP_001128719///NP_001128720///NP_002394///NP_059453	7912887	4237	Hs.389137	NM_002403	1	0.0683299	0.11876	-0.104292	0.10112	0	0.0261967	0.0363077	-0.172621	0.887229	-2.5029	-3.83025	0.0875118	-0.127153	0.0699708	-0.0567851	-0.0198877	0.261241	-0.0596898	0.136574	0.00423026	-0.21992	-0.122038	-0.169825
124	8165406	neural proliferation, differentiation and control, 1	139940676	chr9:139933908-139940676	-	139933908	GO:0016020///GO:0016021	NPDC1	NM_015392///NP_056207	8165406	56654	Hs.719906	NM_015392	9	0.0663993	0.111088	-0.10643	0.119303	0	0.0298162	0.0402646	-0.172829	0.887101	-2.43447	-3.95072	0.0684555	-0.118638	-0.294525	-0.00835037	0.166143	-0.0481395	0.179955	0.117613	-0.0856311	-0.113152	-0.152051	0.0481377
190	7965681	IKBKB interacting protein	99038589	chr12:99018033-99038589	-	99018033	GO:0006917///GO:0010165///GO:0016020///GO:0016021///GO:0005783///GO:0005789///GO:0005515	IKBIP	NM_153687///NM_201612///NM_201613///NP_710154///NP_963906///NP_963907	7965681	121457	Hs.252543	NM_153687	12	0.0764379	0.157582	-0.0975043	0.0765599	0	0.0360917	0.047128	-0.173942	0.886417	-2.33279	-4.12747	0.199588	-0.0838792	-0.141226	-0.181416	-0.058543	0.148448	0.222288	-0.173363	0.120209	-0.128479	-0.090965	0.0409389
169	8085195	lipoma HMGIC fusion partner-like 4	9595486	chr3:9540045-9595486	-	9540045	GO:0016020///GO:0016021	LHFPL4	NM_198560///NP_940962	8085195	375323	Hs.56782	NM_198560	3	0.140105	0.150544	-0.0389458	0.0656169	0	0.0258601	0.0359991	-0.17905	0.883284	-2.50972	-3.81819	0.10972	0.00190186	-0.119135	0.0628948	0.252457	-0.0417908	0.0482886	0.0947804	0.377172	-0.0502274	-0.0361063	-0.0930028
120	7949857	nudix (nucleoside diphosphate linked moiety X)-type motif 8	67397401	chr11:67395409-67397401	-	67395409	GO:0005739///GO:0000287///GO:0016787///GO:0030145	NUDT8	NM_181843///NP_862826	7949857	254552	Hs.433329	NM_181843	11	0.075675	0.0982562	-0.104922	0.0810882	0	0.0109987	0.020325	-0.180597	0.882338	-2.95524	-3.01039	-0.0194309	0.0344417	-0.186066	-0.119653	-0.0196087	0.132709	0.226652	0.0224509	0.111277	-0.105822	-0.179813	-0.0726199
191	7952813	immunoglobulin superfamily, member 9B	133826880	chr11:133785185-133826880	-	133785185		IGSF9B	NM_014987///NP_055802	7952813	22997	Hs.204121	NM_014987	11	0.114903	0.127621	-0.066786	0.0935672	0	0.0213744	0.0312795	-0.181689	0.88167	-2.60982	-3.63982	0.0985863	-0.0945356	0.0925701	-0.0599546	-0.0587413	-0.00628221	0.225924	0.170353	0.259578	-0.195763	-0.0925295	-0.0505033
141	8016932	myeloperoxidase	56358296	chr17:56347216-56358296	-	56347216	GO:0006952///GO:0055114///GO:0006916///GO:0006979///GO:0034374///GO:0042744///GO:0005764///GO:0005615///GO:0005634///GO:0030141///GO:0005509///GO:0003682///GO:0004601///GO:0016491///GO:0008201///GO:0020037	MPO	NM_000250///NP_000241	8016932	4353	Hs.458272	NM_000250	17	0.106082	0.12146	-0.0761778	0.09433	0	0.0191694	0.0291227	-0.18226	0.881321	-2.66677	-3.53741	0.173647	-0.00591826	-0.0789044	0.000166	0.219516	0.149482	-0.0531242	-0.0426497	0.189621	-0.0591009	-0.257832	-0.0554776
110	8114767	protocadherin 1	141257944	chr5:141242217-141257944	-	141242217	GO:0007155///GO:0007156///GO:0007267///GO:0007399///GO:0005886///GO:0005887///GO:0005911///GO:0005515///GO:0005509	PCDH1	NM_002587///NM_032420///NP_002578///NP_115796	8114767	5097	Hs.79769	NM_032420	5	0.116064	0.119884	-0.0666087	0.14117	0	0.0346	0.0457473	-0.182673	0.881069	-2.35534	-4.08853	0.0538914	-0.170573	0.113901	-0.277553	0.126087	-0.092925	0.191378	0.234283	0.183668	0.0254262	-0.0799792	-0.0108743
22	8177344	testis-specific transcript, Y-linked 5 (non-protein coding)	24445023	chrY:24442945-24445023	-	24442945		TTTY5	NR_001541	8177344	83863	Hs.121389	NR_001541	Y	0.150891	0.133825	-0.0341094	0.102066	0	0.0239303	0.0340629	-0.185	0.879649	-2.55055	-3.7457	0.184283	-0.119788	-0.0790012	-0.0222535	0.240807	-0.0207256	-0.0125411	0.286488	0.227034	0.00019	0.145668	-0.129471
63	8149438	sarcoglycan zeta	15095792	chr8:13947373-15095792	-	13947373	GO:0007010///GO:0016021///GO:0005737///GO:0005856///GO:0016012///GO:0042383///GO:0005515	SGCZ	NM_139167///NP_631906	8149438	137868	Hs.676196	NM_139167	8	0.104603	0.105608	-0.0804801	0.0798128	0	0.0108022	0.0201855	-0.185083	0.879598	-2.96456	-2.99319	0.152476	0.0120704	-0.110065	-0.164211	0.113825	0.027032	-0.0156429	0.282226	0.067703	-0.0270472	-0.174306	-0.0193219
31	8018849	thymidine kinase 1, soluble	76183285	chr17:76170159-76183285	-	76170159	GO:0006260///GO:0006139///GO:0005829///GO:0005737///GO:0000166///GO:0004797///GO:0005524///GO:0016301///GO:0016740///GO:0019206	TK1	NM_003258///NP_003249	8018849	7083	Hs.515122	NM_003258	17	0.126516	0.149913	-0.0633862	0.111815	0	0.0299901	0.0403271	-0.189902	0.876665	-2.43139	-3.95613	-0.0987203	0.0331409	0.0283668	0.0439572	0.135453	0.241923	0.00554728	0.170381	0.30451	-0.124341	-0.212372	-0.14907
246	8002845	chymotrypsinogen B2	75241072	chr16:75237994-75241072	-	75237994	GO:0006508///GO:0007586///GO:0005576///GO:0005615///GO:0004252///GO:0008233	CTRB2	NM_001025200///NP_001020371	8002845	440387	Hs.632211	NM_001025200	16	0.0985775	0.128198	-0.0918246	0.149101	0	0.0349626	0.0460341	-0.190402	0.876361	-2.34977	-4.09815	-0.042762	0.132394	-0.0686696	-0.166716	0.155058	0.00177824	0.254939	-0.00028	0.222733	-0.322138	-0.0661423	-0.0596757
234	8153457	eukaryotic translation elongation factor 1 delta (guanine nucleotide exchange protein)	144679845	chr8:144661897-144679845	-	144661897	GO:0006414///GO:0043123///GO:0005829///GO:0005853///GO:0005515///GO:0003746///GO:0004871	EEF1D	NM_001130053///NM_001130054///NM_001130055///NM_001130056///NM_001130057///NM_001960///NM_032378///NP_001123525///NP_001123526///NP_001123527///NP_001123528///NP_001123529///NP_001951///NP_115754	8153457	1936	Hs.333388	AY358690	8	0.078441	0.132825	-0.112098	0.130847	0	0.0292331	0.0396466	-0.190539	0.876278	-2.44494	-3.93238	0.152753	-0.0902855	-0.0277975	-0.0828314	-0.0464423	0.280742	0.138364	-0.0178952	-0.0368745	0.0426309	-0.182509	-0.331794
164	8048071	hypothetical LOC29034	211484597	chr2:211482294-211484597	+	211482294		LOC29034	NR_002763	8048071	29034	Hs.658398	NR_002763	2	0.104709	0.115823	-0.0863364	0.107106	0	0.0163473	0.025573	-0.191045	0.875971	-2.74977	-3.38707	0.0647232	0.0937331	-0.0845096	-0.195865	0.0622985	-0.0551189	0.244557	0.0742431	0.237548	-0.12343	-0.177919	-0.0300288
36	7900076	tektin 2 (testicular)	36553875	chr1:36549675-36553875	+	36549675	GO:0000226///GO:0001539///GO:0030030///GO:0030317///GO:0005874///GO:0005929///GO:0019861	TEKT2	NM_014466///NP_055281	7900076	27285	Hs.127111	NM_014466	1	0.097992	0.161419	-0.0942907	0.114468	0	0.0341825	0.0455151	-0.192283	0.87522	-2.36182	-4.07731	0.0193717	-0.272788	-0.152318	-0.0792079	0.275321	0.182944	0.145844	-0.185615	0.150086	0.0689733	-0.0359485	-0.0944552
45	7958056	stabilin 2	104160500	chr12:103981068-104160500	+	103981068	GO:0001525///GO:0042742///GO:0007155///GO:0006898///GO:0005886///GO:0005887///GO:0005737///GO:0009897///GO:0005515///GO:0004872///GO:0005041///GO:0005044///GO:0005540///GO:0015035///GO:0016846	STAB2	NM_017564///NP_060034	7958056	55576	Hs.408249	NM_017564	12	0.0909054	0.133034	-0.10167	0.116516	0	0.0232443	0.0332362	-0.192575	0.875043	-2.56583	-3.71847	0.217459	-0.25434	-0.169302	0.0122833	0.120645	-0.0765141	-0.0652411	0.123606	0.225478	-0.112862	-0.142845	0.0570488
249	8148992	CUB and Sushi multiple domains 1	4852328	chr8:2792875-4852328	-	2792875	GO:0016020///GO:0016021	CSMD1	NM_033225///NP_150094	8148992	64478	Hs.571466	NM_033225	8	0.112102	0.119655	-0.081924	0.129948	0	0.0223169	0.0322016	-0.194026	0.874163	-2.5872	-3.68031	0.186503	0.0088656	-0.299805	-0.124242	0.145708	-0.105908	0.0746625	0.236428	0.135218	-0.127606	-0.00359511	0.0548391
241	8172670	diacylglycerol kinase, kappa	50213737	chrX:50111896-50213737	-	50111896	GO:0006979///GO:0007205///GO:0007242///GO:0046339///GO:0005886///GO:0005737///GO:0000166///GO:0004143///GO:0046872///GO:0005524///GO:0008270///GO:0016740	DGKK	NM_001013742///NP_001013764	8172670	139189	Hs.631770	NM_001013742	X	0.0533465	0.11406	-0.143918	0.146018	0	0.0242901	0.0341142	-0.197265	0.872203	-2.5427	-3.75967	0.0456445	-0.306867	-0.270972	0.0488968	0.0402319	-0.144247	0.0470932	0.149906	0.181451	-0.225387	-0.100072	-0.00910902
140	8090180	mucin 13, cell surface associated	124653580	chr3:124624288-124653580	-	124624288	GO:0005886///GO:0016021///GO:0005576	MUC13	NM_033049///NP_149038	8090180	56667	Hs.5940	NM_033049	3	0.111653	0.151332	-0.0857752	0.106595	0	0.0241112	0.0341142	-0.197428	0.872104	-2.54659	-3.75275	-0.0927715	-0.102527	-0.112567	0.0650561	0.0648558	0.255403	-0.000815	0.302333	0.140913	0.0172608	-0.203779	-0.178096
257	8044976	contactin associated protein-like 5	125672861	chr2:124782863-125672861	+	124782863	GO:0007155///GO:0007165///GO:0016020///GO:0016021///GO:0005102	CNTNAP5	NM_130773///NP_570129	8044976	129684	Hs.660653	NM_130773	2	0.115867	0.0997048	-0.0817448	0.0990015	0	0.00902699	0.0175002	-0.197611	0.871993	-3.05729	-2.82144	0.14606	-0.0879386	0.076802	-0.106233	0.279033	0.0075413	0.023742	0.0883975	0.150425	-0.0252078	-0.212888	-0.135004
20	8100760	UDP glucuronosyltransferase 2 family, polypeptide A3	69817509	chr4:69794176-69817509	-	69794176	GO:0008152///GO:0016020///GO:0016021///GO:0015020	UGT2A3	NM_024743///NP_079019///NR_024010	8100760	79799	Hs.122583	NR_024010	4	0.160974	0.14797	-0.0427596	0.0747228	0	0.0137981	0.0229484	-0.203733	0.868301	-2.83783	-3.22634	0.0876033	-0.136402	0.0726452	-0.094383	0.39969	0.00775898	0.0560215	0.142931	0.271839	-0.0240991	-0.0742693	-4.89e-05
126	7995926	NLR family, CARD domain containing 5	57117436	chr16:57023409-57117436	+	57023409	GO:0005737///GO:0000166///GO:0005515///GO:0005524	NLRC5	NM_032206///NP_115582	7995926	84166	Hs.528836	NM_032206	16	0.0913434	0.0915315	-0.112423	0.149354	0	0.0168811	0.026278	-0.203767	0.868281	-2.73305	-3.41745	0.00110793	-0.23261	-0.00693631	-0.225497	0.126395	-0.0420922	0.134369	0.130496	0.197785	-0.190903	-0.160534	0.141942
200	8006968	gasdermin A	38134019	chr17:38119225-38134019	+	38119225	GO:0006915///GO:0006917///GO:0005737///GO:0048471	GSDMA	NM_178171///NP_835465	8006968	284110	Hs.448873	NM_178171	17	0.112575	0.125659	-0.0917378	0.118939	0	0.0159079	0.0252608	-0.204313	0.867952	-2.76395	-3.36128	-0.0263622	-0.125132	-0.294005	-0.0710726	0.288251	-0.0146216	0.196418	0.168581	0.0631826	-0.110571	0.008075	0.0422788
303	8153322	activity-regulated cytoskeleton-associated protein	143695833	chr8:143692409-143695833	-	143692409	GO:0006897///GO:0007275///GO:0007492///GO:0009952///GO:0048168///GO:0005886///GO:0001669///GO:0005737///GO:0005768///GO:0014069///GO:0015629///GO:0030054///GO:0031410///GO:0042995///GO:0043197///GO:0045202///GO:0045211	ARC	NM_015193///NP_056008	8153322	23237	Hs.40888	NM_015193	8	0.16469	0.103027	-0.0399215	0.0750055	0	0.00514248	0.0113638	-0.204612	0.867772	-3.3476	-2.27982	0.114599	-0.10809	0.0897505	-0.0706444	0.160874	-0.00540721	0.208217	0.213485	0.296373	-0.081434	-0.0789545	0.00984335
224	8161437	family with sequence similarity 27, member E3	-1	chrNA:-1--1		-1		FAM27E3	XM_001720463///XP_001720515	8161437	100131997	Hs.711114	BC119675		0.0978713	0.129081	-0.109577	0.141592	0	0.0213809	0.0312795	-0.207449	0.866068	-2.60966	-3.64011	-0.0508902	-0.000418	-0.190744	-0.23109	0.265456	0.0417978	-0.00813937	0.234504	0.1045	-0.285012	0.0212109	0.0285892
284	8018264	chromosome 17 open reading frame 28	72968900	chr17:72946839-72968900	-	72946839	GO:0007605///GO:0042472///GO:0060113///GO:0016020///GO:0016021///GO:0005737///GO:0005515///GO:0042803	C17orf28	NM_030630///NP_085133	8018264	283987	Hs.11067	NM_030630	17	0.134781	0.13562	-0.0762962	0.0945132	0	0.0112046	0.0203487	-0.211077	0.863892	-2.94564	-3.0281	0.223777	-0.0568292	-0.103677	-0.252204	0.334065	0.00808394	0.163636	0.107791	-0.0286691	-0.0447767	8.27e-05	-0.000373
66	8036103	suprabasin	36019253	chr19:36014269-36019253	-	36014269	GO:0005576	SBSN	NM_001166034///NM_001166035///NM_198538///NP_001159506///NP_001159507///NP_940940	8036103	374897	Hs.433484	NM_198538	19	0.0837417	0.124342	-0.127423	0.176758	0	0.0303323	0.0406144	-0.211165	0.86384	-2.42537	-3.96666	0.19419	0.0992634	0.0410745	-0.381647	0.17382	-0.107832	-0.0298259	0.105052	0.167047	-0.159773	-0.13241	-0.231047
278	8061894	chromosome 20 open reading frame 114	31897684	chr20:31870940-31897684	+	31870940	GO:0005576///GO:0008289	C20orf114	NM_033197///NP_149974	8061894	92747	Hs.65551	NM_033197	20	0.135674	0.147013	-0.0784801	0.090736	0	0.0122351	0.0208989	-0.214154	0.862051	-2.90012	-3.11199	0.102254	-0.105936	-0.0935309	-0.159338	0.103611	-0.00676763	-0.0124843	0.301878	0.325555	0.0475013	-0.174054	0.0144773
64	7922420	serpin peptidase inhibitor, clade C (antithrombin), member 1	173886516	chr1:173872942-173886516	-	173872942	GO:0007596///GO:0007584///GO:0050728///GO:0005886///GO:0005576///GO:0005576///GO:0005615///GO:0005515///GO:0002020///GO:0004867///GO:0008201///GO:0030414	SERPINC1	NM_000488///NP_000479	7922420	462	Hs.75599	NM_000488	1	0.0892125	0.125462	-0.125549	0.117704	0	0.0118467	0.0208453	-0.214761	0.861689	-2.91682	-3.08125	0.259902	-0.12688	-0.252807	-0.235487	-0.0116346	-0.0533899	0.0140169	0.198288	0.128093	-0.145947	-0.0554636	0.0632911
315	8137336	amiloride-sensitive cation channel 3	150749843	chr7:150745604-150749843	+	150745604	GO:0007165///GO:0006811///GO:0006814///GO:0007600///GO:0005886///GO:0005887///GO:0005737///GO:0015280///GO:0031402	ACCN3	NM_004769///NM_020321///NM_020322///NP_004760///NP_064717///NP_064718	8137336	9311	Hs.647113	NM_004769	7	0.118302	0.115779	-0.0988541	0.0934422	0	0.00628079	0.0134103	-0.217156	0.860259	-3.24442	-2.47282	-0.0372708	-0.0326478	-0.0799925	0.0283637	0.279775	0.212573	0.0655558	0.139055	0.0501249	-0.13971	-0.241007	-0.128131
150	8022412	melanocortin 2 receptor (adrenocorticotropic hormone)	13915535	chr18:13882042-13915535	-	13882042	GO:0007165///GO:0007187///GO:0005886///GO:0005887///GO:0004872///GO:0004930///GO:0004978	MC2R	NM_000529///NP_000520	8022412	4158	Hs.248144	NM_000529	18	0.148328	0.165259	-0.0699686	0.114845	0	0.0198791	0.0300565	-0.218297	0.859579	-2.64777	-3.57164	0.120028	-0.220531	-0.00403142	0.114525	0.322448	-0.130018	0.273	0.230941	0.0735714	-0.104336	-0.1307	-0.074738
46	8137183	SCO-spondin homolog (Bos taurus)	149531051	chr7:149473130-149531051	+	149473130	GO:0007155///GO:0005576///GO:0005615///GO:0005515///GO:0005509///GO:0030414	SSPO	NM_198455///NP_940857	8137183	23145	Hs.632022	NM_198455	7	0.0863861	0.102036	-0.132167	0.124583	0	0.00825269	0.0161978	-0.218553	0.859427	-3.10357	-2.73544	0.0722754	-0.196367	-0.238507	-0.0388117	0.103332	-0.0860676	0.233061	0.0926805	0.103035	-0.20656	-0.191357	0.078599
105	8173120	6-phosphofructo-2-kinase/fructose-2,6-biphosphatase 1	55020511	chrX:54959589-55020511	-	54959589	GO:0008152///GO:0006003///GO:0006094///GO:0006096///GO:0007243///GO:0031100///GO:0032868///GO:0033133///GO:0033762///GO:0042594///GO:0046835///GO:0051384///GO:0051591///GO:0005829///GO:0043540///GO:0000166///GO:0003873///GO:0003873///GO:0004331///GO:0004331///GO:0005524///GO:0042802///GO:0016301///GO:0016740///GO:0016787///GO:0019900///GO:0070095	PFKFB1	NM_002625///NP_002616	8173120	5207	Hs.444304	NM_002625	X	0.0784141	0.137196	-0.140363	0.117296	0	0.0128886	0.0218967	-0.218777	0.859294	-2.87318	-3.16151	0.159044	-0.226223	-0.103346	-0.235687	-0.0652378	0.0129548	-0.0738485	0.211738	0.225834	-0.0695388	-0.250759	0.043376
109	8176400	protocadherin 11 Y-linked	4973485	chrY:4868266-4973485	+	4868266	GO:0007155///GO:0007156///GO:0005886///GO:0016021///GO:0005515///GO:0005509	PCDH11Y	NM_032971///NM_032972///NM_032973///NP_116753///NP_116754///NP_116755	8176400	83259	Hs.655673	NM_032971	Y	0.127096	0.123091	-0.0933383	0.136669	0	0.0133129	0.022377	-0.220434	0.858307	-2.85639	-3.19232	-0.0507777	0.0657876	0.0178583	-0.0185528	0.255957	0.0197603	0.114231	0.184232	0.239175	-0.276363	-0.216093	-0.132667
211	7992744	FLYWCH-type zinc finger 1	2990151	chr16:2961979-2990151	+	2961979	GO:0005634///GO:0003677///GO:0046872///GO:0008270	FLYWCH1	NM_020912///NM_032296///NP_065963///NP_115672	7992744	84256	Hs.655321	NM_032296	16	0.090091	0.10102	-0.131141	0.116176	0	0.00639962	0.0135724	-0.221232	0.857833	-3.23475	-2.49088	0.0721304	-0.166007	-0.107856	-0.230478	-0.0596387	0.109375	0.0761745	0.256528	0.0859768	0.0558279	-0.0742719	-0.264061
178	7903592	KIAA1324	109749401	chr1:109656584-109749401	+	109656584	GO:0008150///GO:0016020///GO:0016021///GO:0005575///GO:0005515///GO:0003674	KIAA1324	NM_020775///NP_065826	7903592	57535	Hs.708190	NM_020775	1	0.171459	0.16981	-0.0508943	0.091769	0	0.0153646	0.0248986	-0.222353	0.857166	-2.78201	-3.32837	0.441381	-0.202774	0.0615957	-0.103249	0.107197	0.0227476	0.0240796	0.118528	0.314819	0.00298476	-0.0355222	-0.0284004
170	7908816	leucine-rich repeat-containing G protein-coupled receptor 6	202288888	chr1:202163117-202288888	+	202163117	GO:0007165///GO:0007186///GO:0005886///GO:0016021///GO:0005515///GO:0004872///GO:0016500	LGR6	NM_001017403///NM_001017404///NM_021636///NP_001017403///NP_001017404///NP_067649	7908816	59352	Hs.497402	NM_001017403	1	0.0792933	0.111792	-0.143782	0.197958	0	0.0282984	0.0387112	-0.223075	0.856737	-2.46214	-3.90216	-0.0394919	-0.444079	-0.115852	-0.152884	0.0394256	0.205239	0.0202582	0.0173869	0.232942	-0.259392	0.134423	-0.0249071
40	7915919	T-cell acute lymphocytic leukemia 1	47695443	chr1:47681962-47695443	-	47681962	GO:0007275///GO:0008283///GO:0010551///GO:0030097///GO:0045165///GO:0045449///GO:0045648///GO:0000118///GO:0005634///GO:0033193///GO:0003700///GO:0010843///GO:0042826	TAL1	NM_003189///NP_003180	7915919	6886	Hs.705618	NM_003189	1	0.0741072	0.0804648	-0.150025	0.115823	0	0.00413761	0.00940638	-0.224132	0.85611	-3.45992	-2.06941	0.167326	0.00252938	-0.147487	-0.203536	0.00382781	0.0814749	-0.0404608	0.0845051	0.14797	-0.26787	-0.257893	-0.0258918
94	8005836	pancreatic polypeptide 2	26575314	chr17:26574469-26575314	+	26574469		PPY2	NR_002181	8005836	23614	Hs.20588	NR_002181	17	0.0632043	0.102904	-0.16687	0.19325	0	0.0211274	0.0312795	-0.230074	0.852591	-2.61591	-3.6289	0.00917077	-0.359641	0.0957534	-0.273273	-0.111896	0.182101	0.105082	0.121255	0.0735128	0.049803	-0.312184	-0.201677
152	8074108	mitogen-activated protein kinase 8 interacting protein 2	51049978	chr22:51039130-51049978	+	51039130	GO:0007172///GO:0032874///GO:0045768///GO:0046328///GO:0005737///GO:0043025///GO:0043234///GO:0001540///GO:0005078///GO:0005198///GO:0019894///GO:0019901///GO:0030295///GO:0030295///GO:0032403	MAPK8IP2	NM_012324///NM_016431///NP_036456///NP_057515	8074108	23542	Hs.558180	NM_012324	22	0.148633	0.164716	-0.0829205	0.108614	0	0.0134663	0.022515	-0.231554	0.851717	-2.85045	-3.20321	0.292558	-0.116095	-0.242452	-0.024929	0.112516	-0.118402	0.0583088	0.312347	0.234472	-0.149346	-0.0294178	0.0647163
273	8122452	chromosome 6 open reading frame 94	144259481	chr6:144185572-144259481	+	144185572		C6orf94	NM_001013623///NP_001013645	8122452	153918	Hs.121188	NM_001013623	6	0.123284	0.163467	-0.108315	0.159931	0	0.0242194	0.0341142	-0.231599	0.85169	-2.54423	-3.75694	-0.072278	0.0872884	0.036974	-0.246433	0.061264	0.321123	0.0413389	0.0606701	0.327587	-0.325928	-0.132343	-0.0694482
201	8142718	glutamate receptor, metabotropic 8	126892428	chr7:126078651-126892428	-	126078651	GO:0007165///GO:0007186///GO:0007194///GO:0007268///GO:0007601///GO:0007608///GO:0030818///GO:0035249///GO:0046928///GO:0050896///GO:0005886///GO:0005887///GO:0042734///GO:0043005///GO:0043025///GO:0001642///GO:0004872///GO:0004930///GO:0008066	GRM8	NM_000845///NM_001127323///NM_001127326///NP_000836///NP_001120795///NP_001120798///NR_028041	8142718	2918	Hs.449625	NM_001127323	7	0.0417907	0.110408	-0.190147	0.157002	0	0.0119122	0.0208453	-0.231937	0.851491	-2.91397	-3.0865	0.00549436	-0.254749	-0.194672	-0.378059	0.0780466	-0.0228828	-0.0621526	0.00547981	0.246759	-0.291344	-0.0793507	0.0572939
292	8019545	UDP-GlcNAc:betaGal beta-1,3-N-acetylglucosaminyltransferase-like 1	81009686	chr17:80901666-81009686	-	80901666	GO:0016757	B3GNTL1	NM_001009905///NP_001009905	8019545	146712	Hs.718480	NM_001009905	17	0.0621692	0.13577	-0.171388	0.174268	0	0.0202964	0.0305187	-0.233557	0.850535	-2.63691	-3.59119	0.219248	-0.264543	-0.087589	-0.258198	-0.154373	0.13006	0.0152862	0.000602	0.162192	-0.227263	-0.334042	0.143307
171	8025382	LAG1 homolog, ceramide synthase 4	8327302	chr19:8274216-8327302	+	8274216	GO:0006355///GO:0008610///GO:0030148///GO:0046513///GO:0016020///GO:0016021///GO:0005783///GO:0005634///GO:0005789///GO:0031965///GO:0003700///GO:0043565///GO:0050291	LASS4	NM_024552///NP_078828	8025382	79603	Hs.515111	NM_024552	19	0.0625188	0.0998671	-0.173503	0.162772	0	0.0105595	0.0201012	-0.236021	0.849084	-2.9763	-2.97148	0.0115941	-0.151327	-0.0953181	-0.27964	0.212595	-0.0525779	-0.0024817	0.0582557	0.147728	-0.403082	-0.186591	0.0749435
268	8007707	coiled-coil domain containing 103	42980627	chr17:42977153-42980627	+	42977153		CCDC103	NM_213607///NP_998772	8007707	388389	Hs.514222	NM_213607	17	0.166173	0.158102	-0.0699283	0.1599	0	0.0206193	0.0307344	-0.236101	0.849037	-2.62865	-3.60603	0.126315	-0.00981116	-0.180113	-0.346219	-0.129347	0.189909	0.243444	0.315459	0.251256	0.0425017	0.0476501	0.0264215
236	8166950	dual specificity phosphatase 21	44704132	chrX:44703248-44704132	+	44703248	GO:0007165///GO:0006470///GO:0005634///GO:0005737///GO:0004672///GO:0004725///GO:0016787///GO:0017017	DUSP21	NM_022076///NP_071359	8166950	63904	Hs.534478	NM_022076	X	0.167329	0.195889	-0.0702629	0.117623	0	0.0212903	0.0312795	-0.237592	0.84816	-2.61188	-3.63612	0.27492	0.00282311	-0.109214	-0.16216	0.385536	0.0204116	-0.105447	0.0872474	0.341305	-0.129699	-0.159095	0.135767
274	8114970	chromosome 5 open reading frame 46	147286101	chr5:147272271-147286101	-	147272271	GO:0005576	C5orf46	NM_206966///NP_996849	8114970	389336	Hs.660038	NM_206966	5	0.0586206	0.159828	-0.180494	0.162343	0	0.020378	0.0305187	-0.239115	0.847265	-2.63481	-3.59496	-0.038214	-0.246006	-0.266165	-0.230052	0.246408	-0.00276983	0.278105	-0.0578451	-0.0739605	0.123774	-0.331633	-0.132884
298	8007584	ankyrin repeat and SOCS box-containing 16	42256451	chr17:42248073-42256451	+	42248073	GO:0019941///GO:0007242///GO:0005515	ASB16	NM_080863///NP_543139	8007584	92591	Hs.534517	NM_080863	17	0.13939	0.125544	-0.10129	0.173077	0	0.0152063	0.024769	-0.24068	0.846346	-2.78739	-3.31855	-0.0509875	-0.135429	0.0465014	-0.136639	0.0898387	0.0731875	0.225012	0.204469	0.294822	0.00305915	-0.41392	0.0286865
101	7937363	plakophilin 3	404907	chr11:394216-404907	+	394216	GO:0007155///GO:0005634///GO:0030057///GO:0005515	PKP3	NM_007183///NP_009114	7937363	11187	Hs.534395	NM_007183	11	0.109424	0.159959	-0.131947	0.121026	0	0.0114402	0.0206578	-0.241371	0.845941	-2.93488	-3.04795	0.13527	-0.0948203	-0.203779	-0.30961	0.0864255	-0.0174435	-0.0624998	0.393947	0.120844	-0.0375049	-0.171121	0.0251532
128	7980352	neuroglobin	77737655	chr14:77731833-77737655	-	77731833	GO:0006810///GO:0015671///GO:0005833///GO:0005344///GO:0046872///GO:0019825///GO:0020037	NGB	NM_021257///NP_067080	7980352	58157	Hs.274363	NM_021257	14	0.108845	0.106612	-0.134338	0.15394	0	0.00813844	0.0161745	-0.243183	0.844879	-3.11076	-2.72206	0.137143	-0.0429952	-0.271463	-0.253405	0.154805	-0.0484546	0.128497	0.024828	0.256254	-0.0047853	-0.289544	0.0561652
304	8161558	aquaporin 7 pseudogene 1	67289492	chr9:67270214-67289492	-	67270214		AQP7P1	NR_002817	8161558	375719	Hs.658215	NR_002817	9	0.128818	0.15987	-0.115516	0.144145	0	0.0144193	0.0236088	-0.244334	0.844206	-2.81499	-3.26815	0.20215	-0.348375	-0.221839	-0.0421352	0.0319235	0.0150543	-0.0695269	0.249721	0.343588	0.0457036	-0.0907533	-0.0356951
104	8089472	pleckstrin homology-like domain, family B, member 2	111695362	chr3:111451326-111695362	+	111451326	GO:0016020///GO:0005737	PHLDB2	NM_001134437///NM_001134438///NM_001134439///NM_145753///NP_001127909///NP_001127910///NP_001127911///NP_665696	8089472	90102	Hs.477114	NM_001134438	3	0.223344	0.168187	-0.0234845	0.137763	0	0.0142299	0.0235427	-0.246828	0.842747	-2.82185	-3.25561	0.270835	0.0072639	0.116704	-0.0618949	0.364239	-0.0509523	0.41419	0.203747	0.138003	0.0288532	0.0468605	-0.278694
165	7949568	hypothetical LOC100131232	-1	chrNA:-1--1		-1		LOC100131232	XM_001721692///XM_001721736///XM_001722082///XP_001721744///XP_001721788///XP_001722134	7949568	100131232	Hs.638545	AK090761		0.158558	0.162459	-0.0890646	0.130536	0	0.0116634	0.020824	-0.247622	0.842283	-2.92489	-3.06638	0.237799	-0.257066	0.114451	-0.00820732	0.265107	-0.0126585	-0.072377	0.20239	0.331085	-0.0778878	-0.172304	-0.133374
16	8016891	vascular endothelial zinc finger 1	56065615	chr17:56048909-56065615	-	56048909	GO:0001525///GO:0001885///GO:0006357///GO:0006968///GO:0045449///GO:0005622///GO:0005634///GO:0003677///GO:0003704///GO:0046872///GO:0008270	VEZF1	NM_007146///NP_009077	8016891	7716	Hs.463569	NM_007146	17	0.175072	0.178912	-0.0733903	0.137657	0	0.0160978	0.0254345	-0.248463	0.841793	-2.75777	-3.37251	0.100003	-0.0592353	0.0645025	0.0519176	0.3425	-0.0531024	0.0312641	0.40015	0.229618	-0.132083	-0.0552876	-0.310156
35	8141560	transferrin receptor 2	100239173	chr7:100218038-100239173	-	100218038	GO:0006508///GO:0006826///GO:0006879///GO:0005886///GO:0005887///GO:0005737///GO:0008233///GO:0004872///GO:0004998	TFR2	NM_003227///NP_003218	8141560	7036	Hs.544932	NM_003227	7	0.0683576	0.10186	-0.180761	0.15391	0	0.006584	0.0138703	-0.249118	0.84141	-3.2201	-2.51824	0.03321	-0.297877	-0.00986171	-0.359378	-0.0325582	-0.00871217	0.0398166	0.141756	0.236634	-0.184404	-0.249466	0.0164227
231	8160816	energy homeostasis associated	34523037	chr9:34521039-34523037	-	34521039	GO:0005576	ENHO	NM_198573///NP_940975	8160816	375704	Hs.522085	NM_198573	9	0.109053	0.121826	-0.143736	0.107959	0	0.00338237	0.00791725	-0.252789	0.839272	-3.56424	-1.87391	0.147781	-0.288832	-0.190471	-0.103695	-0.0596955	0.0363151	0.0554402	0.277259	0.197219	-0.212507	-0.0802638	0.0133538
248	7990545	chondroitin sulfate proteoglycan 4	76005189	chr15:75966663-76005189	-	75966663	GO:0001525///GO:0007165///GO:0007275///GO:0030154///GO:0048771///GO:0005886///GO:0005887///GO:0009986///GO:0016324///GO:0031258///GO:0042995///GO:0005515///GO:0004871///GO:0005082///GO:0008268	CSPG4	NM_001897///NP_001888	7990545	1464	Hs.513044	NM_001897	15	0.0696562	0.168047	-0.189054	0.173431	0	0.0173052	0.0268061	-0.258711	0.835835	-2.72013	-3.4409	0.280036	-0.28602	-0.268486	-0.351073	0.0407197	0.150735	-0.013108	0.162153	-0.202598	-0.0652607	-0.268926	0.105439
218	7921319	Fc receptor-like 1	157789940	chr1:157764195-157789940	-	157764195	GO:0005886///GO:0016021///GO:0004872	FCRL1	NM_001159397///NM_001159398///NM_052938///NP_001152869///NP_001152870///NP_443170	7921319	115350	Hs.656112	NM_052938	1	0.125793	0.157994	-0.136616	0.11365	0	0.00605605	0.0131076	-0.262409	0.833694	-3.26321	-2.43769	0.187947	-0.144834	-0.155604	-0.211101	0.0352366	-0.0807813	0.0208991	0.321364	0.270094	-0.210901	-0.185748	0.088491
125	8146429	neuropeptides B/W receptor 1	53853453	chr8:53852467-53853453	+	53852467	GO:0007165///GO:0007186///GO:0007186///GO:0007268///GO:0019222///GO:0005886///GO:0016021///GO:0005515///GO:0004872///GO:0004930///GO:0004985	NPBWR1	NM_005285///NP_005276	8146429	2831	Hs.248117	NM_005285	8	0.104286	0.143356	-0.160548	0.176586	0	0.01173	0.020824	-0.264834	0.832295	-2.92194	-3.07181	-0.0330007	0.0713036	-0.247789	-0.120843	0.148347	-0.0451516	0.127423	0.346343	0.0817583	-0.353047	-0.323609	0.0106997
29	8082905	transmembrane protein 22	136574732	chr3:136537860-136574732	+	136537860	GO:0016020///GO:0016021///GO:0005794	TMEM22	NM_001097599///NM_001097600///NM_025246///NP_001091068///NP_001091069///NP_079522	8082905	80723	Hs.477692	NM_025246	3	0.216747	0.20788	-0.0490898	0.126743	0	0.0155275	0.0250341	-0.265837	0.831716	-2.77653	-3.33836	-0.173426	-0.083873	-0.21528	-0.0182271	0.22502	0.186589	0.38625	0.386546	0.289502	0.100544	0.0793388	-0.157042
202	8133904	glutamate receptor, metabotropic 3	86494191	chr7:86273229-86494191	+	86273229	GO:0007165///GO:0007186///GO:0007194///GO:0050804///GO:0005886///GO:0005887///GO:0014069///GO:0030424///GO:0042734///GO:0043197///GO:0045211///GO:0001641///GO:0004872///GO:0004930///GO:0005246///GO:0008066	GRM3	NM_000840///NP_000831	8133904	2913	Hs.590575	NM_000840	7	0.1437	0.193336	-0.123611	0.126479	0	0.0119399	0.0208453	-0.267311	0.830867	-2.91276	-3.08871	0.282507	-0.221956	-0.0635784	-0.265645	-0.068207	0.120158	-0.00799394	0.0830421	0.452693	0.0643961	-0.202137	-0.0527444
59	7947496	solute carrier family 1 (glial high affinity glutamate transporter), member 2	35441105	chr11:35272752-35441105	-	35272752	GO:0006810///GO:0006835///GO:0007268///GO:0007399///GO:0007632///GO:0030534///GO:0042493///GO:0009611///GO:0010259///GO:0046326///GO:0021537///GO:0031668///GO:0035264///GO:0043200///GO:0051938///GO:0070779///GO:0005886///GO:0016021///GO:0005624///GO:0030424///GO:0030673///GO:0042734///GO:0043197///GO:0043198///GO:0045202///GO:0005314///GO:0015293///GO:0015501///GO:0017153	SLC1A2	NM_004171///NP_004162	7947496	6506	Hs.502338	NM_004171	11	0.180201	0.211417	-0.0871385	0.0940531	0	0.0120172	0.020865	-0.267339	0.830851	-2.90942	-3.09486	0.306229	-0.0312746	-0.204484	0.0377765	0.020251	-0.016672	0.533983	0.191284	0.0461295	-0.11762	-0.17525	-0.0319786
306	7960438	anoctamin 2	6055398	chr12:5671816-6055398	-	5671816	GO:0006811///GO:0005886///GO:0016021///GO:0034707///GO:0005509///GO:0005216///GO:0005229///GO:0031404	ANO2	NM_020373///NP_065106	7960438	57101	Hs.148970	NM_020373	12	0.119854	0.111655	-0.14849	0.135547	0	0.00320052	0.00766185	-0.268345	0.830272	-3.59289	-1.82024	0.0983727	-0.0783565	-0.197562	-0.207658	0.263276	0.0340496	0.106663	0.237811	-0.0210464	-0.367409	-0.0136178	-0.0263391
162	7938750	mitochondrial carrier triple repeat 1 pseudogene	18233054	chr11:18230684-18233054	+	18230684	GO:0055085///GO:0016020///GO:0005739///GO:0016021///GO:0005743///GO:0005488	LOC494141	NR_026541///NR_026563///NR_026564	7938750	494141	Hs.446327	NR_026541	11	0.171197	0.211588	-0.0997182	0.133219	0	0.0157686	0.0252608	-0.270915	0.828794	-2.76852	-3.35295	0.00480151	-0.192211	0.0653622	-0.0207143	0.286918	0.503947	-0.0550811	0.045095	0.241501	-0.264501	0.00548911	-0.191733
271	8159017	chromosome 9 open reading frame 96	136271219	chr9:136243283-136271219	+	136243283	GO:0006468///GO:0000166///GO:0004672///GO:0005524	C9orf96	NM_153710///NP_714921	8159017	169436	Hs.720195	NM_153710	9	0.069007	0.146398	-0.20386	0.157581	0	0.00760672	0.015395	-0.272867	0.827673	-3.14562	-2.65716	0.00173545	-0.188729	-0.348087	-0.267303	-0.0104849	-0.0427192	-0.0142653	0.336062	0.143714	-0.241599	-0.277354	0.0999126
98	8076655	patatin-like phospholipase domain containing 5	44287857	chr22:44275558-44287857	-	44275558	GO:0008152///GO:0016042///GO:0016787	PNPLA5	NM_138814///NP_620169	8076655	150379	Hs.248086	NM_138814	22	0.180079	0.129698	-0.0941587	0.102237	0	0.00203143	0.0050947	-0.274237	0.826887	-3.82949	-1.37776	0.118696	-0.203784	0.0775459	-0.0719466	0.268324	0.00679791	0.151946	0.382465	0.152243	-0.192819	-0.101662	-0.0722866
263	8076393	centromere protein M	42343148	chr22:42334748-42343148	-	42334748	GO:0000777///GO:0005634///GO:0005737///GO:0005694	CENPM	NM_001002876///NM_001110215///NM_024053///NP_001002876///NP_001103685///NP_076958	8076393	79019	Hs.208912	NM_024053	22	0.163718	0.190369	-0.11209	0.13704	0	0.0107099	0.0201855	-0.275808	0.825987	-2.96899	-2.98499	0.291167	-0.148386	-0.113253	-0.329409	0.408565	-0.100125	-0.00686288	0.148047	0.241515	0.0128915	-0.150417	0.0560307
75	8021120	ring finger protein 165	44040783	chr18:43914186-44040783	+	43914186	GO:0005515///GO:0046872///GO:0008270	RNF165	NM_152470///NP_689683	8021120	494470	Hs.501114	NM_152470	18	0.0977958	0.118626	-0.179858	0.196333	0	0.00928441	0.0178895	-0.277654	0.824931	-3.04278	-2.84838	0.226753	0.0807545	-0.473006	-0.223685	0.105642	0.101727	-0.109795	0.19574	0.0667093	-0.0319679	-0.294768	-0.136477
160	8025877	lipid phosphate phosphatase-related protein type 2	11476372	chr19:11466061-11476372	+	11466061	GO:0016020///GO:0016021///GO:0008195///GO:0016787	LPPR2	NM_001170635///NM_022737///NP_001164106///NP_073574	8025877	64748	Hs.6846	NM_022737	19	0.148255	0.146364	-0.130537	0.151414	0	0.00601389	0.0131061	-0.278792	0.824281	-3.26682	-2.43095	0.224533	-0.0602553	-0.146338	-0.0646543	0.0170066	-0.0532035	0.206331	0.146344	0.34852	-0.386029	-0.186857	0.0609136
90	8091037	proline rich 23A	138725110	chr3:138722804-138725110	-	138722804		PRR23A	NM_001134659///NP_001128131	8091037	729627	Hs.121314	NM_001134659	3	0.174862	0.179267	-0.111435	0.103608	0	0.00465934	0.0105168	-0.286297	0.820004	-3.39854	-2.18441	-0.00776839	-0.017772	-0.228873	-0.0379186	0.419113	0.0169755	0.367538	0.104631	0.14868	-0.144221	-0.230561	-0.00926542
19	8100784	UDP glucuronosyltransferase 2 family, polypeptide B4	70361626	chr4:70345883-70361626	-	70345883	GO:0008152///GO:0006711///GO:0006805///GO:0016020///GO:0016021///GO:0005783///GO:0005789///GO:0005792///GO:0015020	UGT2B4	NM_021139///NP_066962	8100784	7363	Hs.285887	NM_021139	4	0.139396	0.18232	-0.147674	0.169168	0	0.0111877	0.0203487	-0.28707	0.819565	-2.94643	-3.02666	0.265424	-0.337997	0.062254	-0.0698056	0.0525451	0.136935	-0.0519731	-0.00029	0.433737	-0.350976	-0.164764	-0.0247564
291	7906205	brevican	156623262	chr1:156611739-156623262	+	156611739	GO:0007155///GO:0021766///GO:0048168///GO:0016020///GO:0005576///GO:0005578///GO:0031225///GO:0030672///GO:0045202///GO:0005488///GO:0005529///GO:0005540	BCAN	NM_021948///NM_198427///NP_068767///NP_940819	7906205	63827	Hs.516904	NM_021948	1	0.0779844	0.111053	-0.215176	0.120651	0	0.00118425	0.00325413	-0.29316	0.816113	-4.11324	-0.850768	0.0340812	-0.303601	-0.323046	-0.213966	-0.0412629	0.0676585	0.0177295	0.109809	0.279891	-0.290035	-0.155328	-0.00507784
221	8134856	F-box protein 24	100198740	chr7:100183955-100198740	+	100183955	GO:0019941///GO:0016567///GO:0000151///GO:0004842	FBXO24	NM_001163499///NM_012172///NM_033506///NP_001156971///NP_036304///NP_277041	8134856	26261	Hs.283764	NM_033506	7	0.10443	0.113256	-0.196184	0.19187	0	0.00491148	0.0110004	-0.300613	0.811907	-3.37132	-2.23539	0.0710289	-0.388603	-0.192405	-0.0542145	0.0782802	-0.0942749	0.170926	0.20502	0.195598	-0.398624	-0.237257	0.0940018
168	7899167	lin-28 homolog (C. elegans)	26756218	chr1:26737268-26756218	+	26737268	GO:0006355///GO:0010587///GO:0019827///GO:0031047///GO:0031054///GO:0031123///GO:0000932///GO:0005634///GO:0005737///GO:0005730///GO:0010494///GO:0005515///GO:0003677///GO:0003723///GO:0046872///GO:0008270	LIN28	NM_024674///NP_078950	7899167	79727	Hs.86154	NM_024674	1	0.177349	0.199662	-0.123325	0.17873	0	0.0122338	0.0208989	-0.300674	0.811873	-2.90018	-3.11188	0.25859	-0.437449	-0.0270579	0.0483336	-0.0167701	-0.0272292	0.0865691	0.48544	0.277493	-0.224101	-0.0237896	-0.0758863
119	8131506	neurexophilin 1	8792592	chr7:8473584-8792592	+	8473584	GO:0005576///GO:0005102	NXPH1	NM_152745///NP_689958	8131506	30010	Hs.487564	NM_152745	7	0.198112	0.242598	-0.118344	0.135071	0	0.0108593	0.0201855	-0.316455	0.80304	-2.96183	-2.99822	0.663624	-0.122094	0.0311296	-0.0484829	0.0718834	0.0301591	0.1774	0.226854	0.0187509	-0.330112	-0.218054	-0.0224485
114	7939948	olfactory receptor, family 5, subfamily L, member 2	55595630	chr11:55594694-55595630	+	55594694	GO:0007165///GO:0007186///GO:0007608///GO:0050896///GO:0005886///GO:0016021///GO:0004872///GO:0004984	OR5L2	NM_001004739///NP_001004739	7939948	26338	Hs.528356	NM_001004739	11	0.238878	0.21675	-0.0818819	0.149695	0	0.00770751	0.015415	-0.32076	0.800648	-3.13883	-2.66981	0.3321	-0.147063	-0.0371218	0.0241401	-0.0771306	0.088374	0.246066	0.557267	0.28659	0.0113099	-0.358204	0.0156474
60	7934936	solute carrier family 16, member 12 (monocarboxylic acid transporter 12)	91295313	chr10:91190055-91295313	-	91190055	GO:0055085///GO:0005886///GO:0016021///GO:0015293	SLC16A12	NM_213606///NP_998771	7934936	387700	Hs.530338	NM_213606	10	0.220488	0.229627	-0.10159	0.130891	0	0.00764876	0.015395	-0.322077	0.799917	-3.14278	-2.66246	0.256204	-0.130392	0.016917	-0.212566	0.250271	-0.14769	0.069227	0.444661	0.450252	-0.116275	-0.253333	0.0861101
17	7953622	hypothetical LOC283314	7274446	chr12:7260903-7274446	+	7260903		UNQ2963	NR_026947	7953622	283314	Hs.723287	AY358730	12	0.152286	0.218495	-0.173195	0.251373	0	0.0218258	0.0316374	-0.325481	0.798032	-2.59887	-3.65944	0.00318551	-0.452313	0.112078	-0.445379	0.250473	0.301569	0.151918	0.403071	-0.196499	-0.140375	0.10818	-0.22136
138	8012753	myosin, heavy chain 2, skeletal muscle, adult	10453017	chr17:10424468-10453017	-	10424468	GO:0001778///GO:0014823///GO:0030049///GO:0005737///GO:0005730///GO:0005794///GO:0005826///GO:0005859///GO:0005859///GO:0005925///GO:0031672///GO:0032982///GO:0000146///GO:0000166///GO:0003779///GO:0005516///GO:0005524///GO:0008307	MYH2	NM_001100112///NM_017534///NP_001093582///NP_060004	8012753	4620	Hs.699445	NM_017534	17	0.169325	0.175414	-0.157701	0.159223	0	0.0038864	0.0088993	-0.327026	0.797178	-3.49231	-2.0087	0.171583	-0.270655	-0.0378826	-0.132606	-0.109142	0.0744101	0.233546	0.233124	0.412427	-0.187687	-0.380177	0.0628009
215	7917942	FLJ35409 protein	-1	chrNA:-1--1		-1		FLJ35409	XR_017942///XR_040284///XR_079484	7917942	400765	Hs.451802	AK092728		0.102839	0.161271	-0.224916	0.236293	0	0.0102798	0.0196873	-0.327755	0.796775	-2.99018	-2.94582	0.0600588	-0.55984	-0.435007	-0.0919166	0.134146	-0.0206431	0.133305	0.384863	-0.0746944	0.070883	-0.240698	-0.092917
74	8116980	ring finger protein 182	13980239	chr6:13924676-13980239	+	13924676	GO:0016020///GO:0016021///GO:0005515///GO:0046872///GO:0008270	RNF182	NM_001165032///NM_001165033///NM_001165034///NM_152737///NP_001158504///NP_001158505///NP_001158506///NP_689950	8116980	221687	Hs.111164	NM_152737	6	0.26533	0.199705	-0.0652711	0.130974	0	0.00377397	0.00876893	-0.330601	0.795205	-3.5075	-1.98023	0.163754	-0.0458271	0.152073	-0.0932341	0.418405	-0.0677289	0.468459	0.232451	0.376638	-0.256871	-0.0899093	-0.057858
260	8148467	chromatin accessibility complex 1	141527252	chr8:141521400-141527252	+	141521400	GO:0006338///GO:0005622///GO:0005634///GO:0008622///GO:0008623///GO:0005515///GO:0003887///GO:0016740///GO:0016779///GO:0043565	CHRAC1	NM_017444///NP_059140///NR_023360	8148467	54108	Hs.279704	NM_017444	8	0.208758	0.29005	-0.124357	0.221374	0	0.0289581	0.0394429	-0.333115	0.793821	-2.44995	-3.92359	0.163548	-0.333195	0.00282502	-0.130304	0.467516	-0.0559715	0.622544	-0.121883	0.176793	-0.274314	0.253753	-0.264908
144	7964177	major intrinsic protein of lens fiber	56848429	chr12:56843884-56848429	-	56843884	GO:0002088///GO:0006833///GO:0007601///GO:0015722///GO:0050896///GO:0055085///GO:0005886///GO:0005887///GO:0005792///GO:0005921///GO:0030054///GO:0046691///GO:0005212///GO:0005215///GO:0015250	MIP	NM_012064///NP_036196	7964177	4284	Hs.574026	NM_012064	12	0.228235	0.224253	-0.108373	0.163862	0	0.00754678	0.0153857	-0.336607	0.791901	-3.1497	-2.64956	0.30114	-0.302796	0.0402372	-0.057508	0.174448	-0.181738	0.236937	0.387172	0.45145	-0.312581	-0.0803769	0.0627894
56	8171883	SMEK homolog 3, suppressor of mek1 (Dictyostelium) pseudogene	27481458	chrX:27478327-27481458	-	27478327		SMEK3P	NR_002784	8171883	139420	Hs.350673	NR_002784	X	0.199062	0.24379	-0.141322	0.177452	0	0.0107487	0.0201855	-0.340384	0.789831	-2.96713	-2.98844	0.199902	-0.0399115	-0.270792	-0.202	0.562594	0.0959898	-0.178845	0.208503	0.306229	0.146145	-0.35099	-0.130384
205	7959834	glycosyltransferase 1 domain containing 1	129469509	chr12:129338080-129469509	+	129338080	GO:0009058///GO:0005576///GO:0016757	GLT1D1	NM_144669///NP_653270	7959834	144423	Hs.655668	NM_144669	12	0.132852	0.153747	-0.208097	0.175015	0	0.00265179	0.00644589	-0.340949	0.789522	-3.69056	-1.63736	-0.103278	-0.453776	-0.156704	-0.258086	0.0372179	0.162862	0.346671	0.214242	0.139396	-0.191218	-0.269773	0.0809774
86	7949124	phosphorylase, glycogen, muscle	64528187	chr11:64513861-64528187	-	64513861	GO:0001666///GO:0005975///GO:0005980///GO:0006874///GO:0051591///GO:0005625///GO:0005737///GO:0016529///GO:0000166///GO:0005515///GO:0005529///GO:0008144///GO:0008184///GO:0016208///GO:0016757///GO:0030170	PYGM	NM_001164716///NM_005609///NP_001158188///NP_005600	7949124	5837	Hs.154084	NM_005609	11	0.198376	0.148866	-0.14453	0.106758	0	0.000623	0.0022793	-0.342907	0.788451	-4.45623	-0.22241	-0.0363147	-0.273507	-0.170167	-0.243552	0.152687	0.113948	0.334209	0.282501	0.343228	-0.107733	-0.0862358	0.0140138
279	7921003	chromosome 1 open reading frame 61	156399184	chr1:156374054-156399184	-	156374054	GO:0005634	C1orf61	NM_006365///NP_006356	7921003	10485	Hs.380027	NM_006365	1	0.26544	0.201182	-0.0794355	0.137419	0	0.00315663	0.00761446	-0.344875	0.787376	-3.60005	-1.80682	0.246342	0.0517824	-0.0222509	0.0253162	0.390805	0.503561	-0.089566	0.312599	0.228897	-0.0678556	-0.322339	-0.141267
49	8049425	secreted phosphoprotein 2, 24kDa	234985776	chr2:234959345-234985776	+	234959345	GO:0001501///GO:0006461///GO:0046849///GO:0005576///GO:0043234///GO:0004866	SPP2	NM_006944///NP_008875	8049425	6694	Hs.444488	NM_006944	2	0.184876	0.24838	-0.160565	0.131956	0	0.00687442	0.0142916	-0.345441	0.787067	-3.19783	-2.55981	0.355693	-0.220195	-0.149311	-0.27147	0.0223658	0.10705	-0.0982637	0.132659	0.589752	-0.0477767	-0.306547	0.0319109
242	8149192	defensin, beta 104A	7332604	chr8:7327830-7332604	-	7327830	GO:0042742///GO:0005576	DEFB104A	NM_080389///NP_525128	8149192	140596	Hs.559507	NM_080389	8	0.0916243	0.171226	-0.254866	0.236406	0	0.00820287	0.0161978	-0.34649	0.786495	-3.1067	-2.72963	-0.0273848	0.088115	-0.367434	-0.407832	0.23706	0.155717	-0.0981295	-0.0407457	0.323229	-0.448479	-0.39865	0.0050838
130	8067040	nuclear factor of activated T-cells, cytoplasmic, calcineurin-dependent 2	50179168	chr20:50007765-50179168	-	50007765	GO:0001816///GO:0006355///GO:0045941///GO:0045944///GO:0005829///GO:0005634///GO:0005634///GO:0005737///GO:0005737///GO:0005515///GO:0003700///GO:0016563///GO:0043565	NFATC2	NM_001136021///NM_012340///NM_173091///NP_001129493///NP_036472///NP_775114	8067040	4773	Hs.713650	NM_012340	20	0.316941	0.262648	-0.0397285	0.125802	0	0.00678736	0.014204	-0.356669	0.780966	-3.20441	-2.54754	-0.10038	-0.266761	0.0633495	0.0464158	0.344247	0.61304	0.236889	0.578282	0.229567	0.0359018	-0.0980513	-0.0192261
311	8101904	alcohol dehydrogenase 7 (class IV), mu or sigma polypeptide	100356667	chr4:100333418-100356667	-	100333418	GO:0001523///GO:0006069///GO:0055114///GO:0010430///GO:0045471///GO:0005737///GO:0004024///GO:0004031///GO:0004745///GO:0005488///GO:0046872///GO:0016491///GO:0008270///GO:0019841///GO:0035276///GO:0048019	ADH7	NM_000673///NM_001166504///NP_000664///NP_001159976	8101904	131	Hs.389	NM_000673	4	0.232371	0.235667	-0.128285	0.20114	0	0.00880677	0.0171786	-0.360656	0.77881	-3.07004	-2.79777	0.468686	0.00159574	-0.177096	-0.243677	0.418686	0.0267907	-0.111826	0.391647	0.200243	-0.0683811	-0.429003	0.146852
203	8030733	G protein-coupled receptor 32	51274927	chr19:51273857-51274927	+	51273857	GO:0007165///GO:0007186///GO:0005886///GO:0005887///GO:0004872///GO:0004930///GO:0004982	GPR32	NM_001506///NP_001497	8030733	2854	Hs.515555	NM_001506	19	0.266453	0.227836	-0.0997307	0.133954	0	0.00332355	0.00786189	-0.366184	0.775832	-3.57333	-1.85688	0.000986	0.0140245	-0.23313	-0.153072	0.364396	0.173996	0.267394	0.133884	0.658061	-0.253388	0.072089	-0.044908
113	8177026	purinergic receptor P2Y, G-protein coupled, 8	1656037	chrX:1581465-1656037	-	1581465	chrY:1581465-1656037(-)	P2RY8	NM_178129///NP_835230	8177026	286530	Hs.111377	NM_178129	X	0.154885	0.172879	-0.212221	0.250594	0	0.00720838	0.0148879	-0.367106	0.775336	-3.17337	-2.60545	0.118216	-0.235479	-0.00451541	-0.0385189	-0.00176835	0.119537	0.25473	0.44737	-0.0087769	-0.667204	-0.283039	-0.0445724
55	8107326	small nucleolar RNA, H/ACA box 13	111497314	chr5:111497181-111497314	+	111497181		SNORA13	NR_002922	8107326	654322	Hs.689709	NR_002922	5	0.256519	0.244112	-0.115867	0.129995	0	0.0038507	0.0088819	-0.372386	0.772504	-3.49709	-1.99975	-0.0340407	-0.0942252	-0.114074	0.0610642	0.497102	-0.00694358	0.195111	0.522076	0.365807	-0.213319	-0.0296199	-0.305028
97	8100990	pro-platelet basic protein-like 2	74921116	chr4:74919754-74921116	-	74919754		PPBPL2	NR_026769	8100990	10895	Hs.3134	NR_026769	4	0.20183	0.200938	-0.186616	0.169777	0	0.00212679	0.00525051	-0.388446	0.763952	-3.80553	-1.42248	0.0327642	-0.117717	-0.175575	-0.282964	0.0239656	0.282219	0.0376313	0.329254	0.505148	-0.446116	0.0621665	-0.159488
207	8114080	growth differentiation factor 9	132200477	chr5:132196877-132200477	-	132196877	GO:0001555///GO:0007179///GO:0007292///GO:0030308///GO:0005576///GO:0005615///GO:0005125///GO:0008083	GDF9	NM_005260///NP_005251	8114080	2661	Hs.25022	NM_005260	5	0.113474	0.159652	-0.278625	0.161938	0	0.000793	0.00255687	-0.392099	0.76202	-4.32677	-0.458264	0.153469	-0.345006	-0.390672	-0.18351	0.104328	0.0111119	0.0374887	-0.0348487	0.409295	-0.448569	-0.300594	-0.00340128
73	8061859	breast cancer and salivary gland expression gene	31798268	chr20:31781410-31798268	+	31781410		RP11-49G10.8	NR_026760	8061859	317716	Hs.434194	NR_026760	20	0.120274	0.167086	-0.276696	0.211188	0	0.00209588	0.00521495	-0.39697	0.759452	-3.81317	-1.40821	0.183569	0.0906367	-0.339659	-0.367063	-0.0996666	0.0854222	0.00528741	0.159923	0.387107	-0.514565	-0.362413	-0.167112
174	8005449	keratin 17	39780882	chr17:39775691-39780882	-	39775691	GO:0008544///GO:0005882///GO:0005634///GO:0005737///GO:0005730///GO:0005856///GO:0005515///GO:0005200	KRT17	NM_000422///NP_000413	8005449	3872	Hs.2785	NM_000422	17	0.104747	0.134888	-0.297413	0.247035	0	0.00250323	0.00613194	-0.40216	0.756724	-3.72056	-1.58124	-0.124431	-0.47696	-0.405239	0.115524	0.249691	0.123363	0.228047	0.0866327	0.065182	-0.484211	-0.431086	-0.102504
88	8047910	parathyroid hormone 2 receptor	209359224	chr2:209271555-209359224	+	209271555	GO:0007186///GO:0005886///GO:0005887///GO:0004991	PTH2R	NM_005048///NP_005039	8047910	5746	Hs.570296	NM_005048	2	0.227867	0.256447	-0.174793	0.192842	0	0.00538804	0.0118237	-0.40266	0.756462	-3.32352	-2.32489	0.232442	-0.126	-0.214192	-0.410593	0.0987694	-0.117874	0.13236	0.402518	0.618988	0.00342059	-0.366897	0.0655017
115	7948377	olfactory receptor, family 5, subfamily A, member 2	59190426	chr11:59189453-59190426	-	59189453	GO:0007165///GO:0007186///GO:0007608///GO:0050896///GO:0005886///GO:0016021///GO:0004872///GO:0004984	OR5A2	NM_001001954///NP_001001954	7948377	219981	Hs.553648	NM_001001954	11	0.266742	0.275941	-0.162334	0.197753	0	0.00494322	0.0110004	-0.429076	0.742737	-3.368	-2.24162	0.431571	-0.121228	-0.474045	-0.260149	0.114842	-0.119818	0.121427	0.638636	0.413795	-0.124366	-0.121745	0.127528
199	7938762	general transcription factor IIH, polypeptide 1, 62kDa	18388590	chr11:18343815-18388590	+	18343815	GO:0000079///GO:0000718///GO:0006281///GO:0006367///GO:0006368///GO:0006974///GO:0045449///GO:0045944///GO:0005634///GO:0005654///GO:0005675///GO:0005515///GO:0004672///GO:0008094///GO:0008353///GO:0016251	GTF2H1	NM_001142307///NM_005316///NP_001135779///NP_005307	7938762	2965	Hs.577202	NM_005316	11	0.257229	0.322088	-0.172812	0.272705	0	0.0158288	0.0252608	-0.430041	0.742241	-2.76654	-3.35656	-0.0919721	-0.446938	0.0382755	-0.513422	0.550822	0.309636	0.709538	0.0672259	-0.00187564	0.107281	0.0471389	-0.269205
116	7946111	olfactory receptor, family 52, subfamily E, member 8	5878932	chr11:5877980-5878932	-	5877980	GO:0007165///GO:0007186///GO:0007608///GO:0050896///GO:0005886///GO:0016021///GO:0004872///GO:0004984	OR52E8	NM_001005168///NP_001005168	7946111	390079	Hs.553738	NM_001005168	11	0.22243	0.271794	-0.23052	0.273485	0	0.00728911	0.0149569	-0.45295	0.730548	-3.16762	-2.61616	0.256758	0.103369	-0.071883	-0.39413	0.143368	0.0213963	-0.106431	0.354395	0.665093	-0.674514	-0.231297	-0.114665
290	7918694	BCL2-like 15	114430169	chr1:114419436-114430169	-	114419436	GO:0006915///GO:0005829///GO:0005634	BCL2L15	NM_001010922///NP_001010922	7918694	440603	Hs.123106	NM_001010922	1	0.249194	0.274851	-0.302774	0.218915	0	0.00100462	0.00296933	-0.551968	0.682089	-4.20051	-0.689857	0.0327904	-0.520375	-0.396534	-0.519915	0.395657	-0.0306472	0.0430505	0.657736	0.396576	-0.243758	-0.174421	0.0383573
68	7989932	ribosomal protein L4	66797184	chr15:66791653-66797184	-	66791653	GO:0006414///GO:0022625///GO:0005622///GO:0005829///GO:0005840///GO:0005515///GO:0005515///GO:0003723///GO:0003735	RPL4	NM_000968///NP_000959	7989932	6124	Hs.186350	AK125772	15	0.420627	0.344034	-0.142811	0.153679	0	0.0014016	0.00366039	-0.563438	0.676687	-4.02424	-1.01548	0.00072	-0.143256	-0.218686	-0.0360584	0.905605	0.0801646	0.450873	0.672417	0.413982	-0.209503	0.0942104	-0.343576
108	7968029	prostate collagen triple helix	24466241	chr13:24463027-24466241	+	24463027	GO:0005737	PCOTH	NM_001014442///NM_001135816///NP_001014442///NP_001129288	7968029	542767	Hs.642624	NM_001014442	13	0.287666	0.223666	-0.325233	0.200749	0	0.000123	0.00158282	-0.612899	0.653882	-5.35795	1.36401	0.24847	-0.17364	-0.489633	-0.556823	0.557603	0.0317794	0.0817358	0.259768	0.54664	-0.300943	-0.406288	-0.0240693
117	7911271	olfactory receptor, family 14, subfamily C, member 36	248513013	chr1:248512076-248513013	+	248512076	GO:0007165///GO:0007186///GO:0007608///GO:0050896///GO:0005886///GO:0016021///GO:0004872///GO:0004984	OR14C36	NM_001001918///NP_001001918	7911271	127066	Hs.553583	NM_001001918	1	0.420765	0.377343	-0.206575	0.297841	0	0.00333384	0.00786189	-0.62734	0.647369	-3.57173	-1.85988	0.630661	-0.261223	-0.405225	-0.295102	0.549758	-0.177867	0.0928318	0.635034	0.794172	-0.43382	-0.22179	0.37771
219	8130374	F-box protein 5	153304740	chr6:153291659-153304740	-	153291659	GO:0000089///GO:0019941///GO:0001556///GO:0007049///GO:0007057///GO:0007346///GO:0016050///GO:0040020///GO:0046785///GO:0051225///GO:0051301///GO:0051436///GO:0051437///GO:0005829///GO:0005634///GO:0005737///GO:0005654///GO:0005819///GO:0005856///GO:0005515///GO:0046872///GO:0008270	FBXO5	NM_001142522///NM_012177///NP_001135994///NP_036309	8130374	26271	Hs.520506	NM_012177	6	0.353776	0.288227	-0.35549	0.528896	0	0.00614906	0.0132184	-0.709266	0.611631	-3.25535	-2.45238	-0.0696795	-0.165342	0.089824	-0.411488	0.392394	0.59862	0.724108	0.312595	0.164622	-0.465448	0.130435	-1.31092
240	8124775	DEAH (Asp-Glu-Ala-His) box polypeptide 16	30640830	chr6:30620896-30640830	-	30620896	GO:0006397///GO:0008380///GO:0005634///GO:0000166///GO:0003676///GO:0003724///GO:0005524///GO:0008026///GO:0016787	DHX16	NM_001164239///NM_003587///NP_001157711///NP_003578	8124775	8449	Hs.485060	NM_003587	6	0.331971	0.311025	-0.430266	0.435782	0	0.00171721	0.00434466	-0.762237	0.589581	-3.91747	-1.21382	0.611133	-0.193816	-0.516746	-0.798903	-0.0431235	-0.0219001	0.364048	0.701387	0.380285	-0.178142	-1.03271	0.138721

## Sheet: BP
Category	Term	Count	%	PValue	Genes
GOTERM_BP_FAT	GO:0016042~lipid catabolic process	7	2.90456	0.0142407	AZGP1, AZGP1P1, PLA2G4A, UGT2B4, BDH2, SRD5A2, PHLDB2, PLCXD2, PNPLA5
GOTERM_BP_FAT	GO:0051591~response to cAMP	3	1.24481	0.0825028	NDUFS4, PYGM, PFKFB1
GOTERM_BP_FAT	GO:0033275~actin-myosin filament sliding	2	0.829876	0.0979384	MYL6B, MYH2
GOTERM_BP_FAT	GO:0030049~muscle filament sliding	2	0.829876	0.0979384	MYL6B, MYH2
GOTERM_BP_FAT	GO:0070252~actin-mediated cell contraction	2	0.829876	0.0979384	MYL6B, MYH2
GOTERM_BP_FAT	GO:0032483~regulation of Rab protein signal transduction	3	1.24481	0.0999071	TBC1D15, RABGAP1L, TBC1D19
GOTERM_BP_FAT	GO:0032313~regulation of Rab GTPase activity	3	1.24481	0.0999071	TBC1D15, RABGAP1L, TBC1D19

## Sheet: CC
Category	Term	Count	%	PValue	Genes
GOTERM_CC_FAT	GO:0042734~presynaptic membrane	3	1.24481	0.0446306	SLC1A2, GRM3, GRM8
GOTERM_CC_FAT	GO:0044456~synapse part	7	2.90456	0.0681166	SLC1A2, ICA1, ARC, GRM3, GRM8, EXOC4, BCAN
GOTERM_CC_FAT	GO:0043197~dendritic spine	3	1.24481	0.0722516	SLC1A2, ARC, GRM3

## Sheet: MF
Category	Term	Count	%	PValue	Genes
GOTERM_MF_FAT	GO:0016623~oxidoreductase activity, acting on the aldehyde or oxo group of donors, oxygen as acceptor	2	0.829876	0.0225177	AOX1, ADH7
GOTERM_MF_FAT	GO:0004031~aldehyde oxidase activity	2	0.829876	0.0225177	AOX1, ADH7
GOTERM_MF_FAT	GO:0032555~purine ribonucleotide binding	30	12.4481	0.0374697	ADSS, NEK3, DNAH14, RP2, PFKFB1, ZNF12, ULK4, CMPK1, C9ORF96, PMS2L3, TK1, MAP3K7, CDC42, NLRC5, ARL5A, MAP3K4, STARD9, CDC42P2, LOC286512, DHX16, STK38L, ALPK1, GTPBP3, MAGI1, CNKSR3, MYH2, DGKK, ATAD1, PYGM, EIF4A2, RAB22A, ARL8A, KATNAL1, RASD2
GOTERM_MF_FAT	GO:0032553~ribonucleotide binding	30	12.4481	0.0374697	ADSS, NEK3, DNAH14, RP2, PFKFB1, ZNF12, ULK4, CMPK1, C9ORF96, PMS2L3, TK1, MAP3K7, CDC42, NLRC5, ARL5A, MAP3K4, STARD9, CDC42P2, LOC286512, DHX16, STK38L, ALPK1, GTPBP3, MAGI1, CNKSR3, MYH2, DGKK, ATAD1, PYGM, EIF4A2, RAB22A, ARL8A, KATNAL1, RASD2
GOTERM_MF_FAT	GO:0017076~purine nucleotide binding	31	12.8631	0.0385645	ADSS, NEK3, DNAH14, RP2, PFKFB1, ZNF12, ULK4, CMPK1, C9ORF96, PMS2L3, TK1, MAP3K7, CDC42, NLRC5, ARL5A, MAP3K4, STARD9, CDC42P2, LOC286512, DHX16, STK38L, ALPK1, GTPBP3, MAGI1, CNKSR3, MYH2, DGKK, ATAD1, PYGM, EIF4A2, AOX1, RAB22A, ARL8A, KATNAL1, RASD2
GOTERM_MF_FAT	GO:0000166~nucleotide binding	35	14.5228	0.0418175	ADSS, NEK3, DNAH14, RP2, PFKFB1, RBM6, ZNF12, ULK4, CMPK1, C9ORF96, PMS2L3, TK1, MAP3K7, CDC42, NLRC5, ARL5A, MAP3K4, STARD9, CDC42P2, LOC286512, DHX16, BDH2, STK38L, PABPN1, ALPK1, GTPBP3, MAGI1, CNKSR3, MYH2, DGKK, ATAD1, PYGM, EIF4A2, AOX1, RAB22A, ARL8A, KATNAL1, RASD2, RBM17
GOTERM_MF_FAT	GO:0001640~adenylate cyclase inhibiting metabotropic glutamate receptor activity	2	0.829876	0.0660532	GRM3, GRM8
GOTERM_MF_FAT	GO:0003774~motor activity	5	2.07469	0.0777236	MYL6B, DNAH14, STARD9, MYH2, DYNLT1
GOTERM_MF_FAT	GO:0019205~nucleobase, nucleoside, nucleotide kinase activity	3	1.24481	0.085105	RP2, CMPK1, TK1

## Sheet: KEGG
Category	Term	Count	%	PValue	Genes
KEGG_PATHWAY	hsa04010:MAPK signaling pathway	8	3.3195	0.0283782	MAP3K7, CDC42, PLA2G4A, MAP3K4, CACNG8, MAPK8IP2, CDC42P2, PPP3R2, NFATC2
KEGG_PATHWAY	hsa00982:Drug metabolism	4	1.65975	0.0316901	AOX1, UGT2B4, ADH7, UGT2A3
KEGG_PATHWAY	hsa04370:VEGF signaling pathway	4	1.65975	0.0511373	CDC42, PLA2G4A, CDC42P2, PPP3R2, NFATC2
KEGG_PATHWAY	hsa00150:Androgen and estrogen metabolism	3	1.24481	0.0640417	UGT2B4, SRD5A2, UGT2A3
KEGG_PATHWAY	hsa00500:Starch and sucrose metabolism	3	1.24481	0.0799346	PYGM, UGT2B4, UGT2A3
KEGG_PATHWAY	hsa00983:Drug metabolism	3	1.24481	0.0832484	UGT2B4, UGT2A3, TK1
KEGG_PATHWAY	hsa00140:Steroid hormone biosynthesis	3	1.24481	0.0934359	UGT2B4, SRD5A2, UGT2A3
